# Supplementary material for: Tetra-n-butyl­ammonium bis­(1,1-dicyano­ethyl­ene-2,2-dithiol­ato)platinum(II)
Source: Acta Crystallogr Sect E Struct Rep Online. 2008 Nov 13;64(Pt 12):m1552. doi: 10.1107/S1600536808036726 (PMC2959936; doi:10.1107/S1600536808036726)
Supplement: Supplementary file 2 [file e-64-m1552-Isup2.hkl]

# 
# h,k,l, Fc-squared, Fo-squared, sigma(Fo-squared) and status flag 
# 
data_I
_shelx_title '                                  07194m in P2(1)/n' 
_shelx_refln_list_code          4 
_shelx_F_calc_maximum      262.61 
_exptl_crystal_F_000       992.00 
_reflns_d_resolution_high  0.8392 
 
loop_ 
 _symmetry_equiv_pos_as_xyz 
 'x, y, z' 
 '-x+1/2, y+1/2, -z+1/2' 
 '-x, -y, -z' 
 'x-1/2, -y-1/2, z-1/2' 
 
_cell_length_a     9.8687 
_cell_length_b    16.9556 
_cell_length_c    13.8274 
_cell_angle_alpha  90.000 
_cell_angle_beta   92.840 
_cell_angle_gamma  90.000 
 
_shelx_F_squared_multiplier     1.000 
 
loop_ 
 _refln_index_h 
 _refln_index_k 
 _refln_index_l 
 _refln_F_squared_calc 
 _refln_F_squared_meas 
 _refln_F_squared_sigma 
 _refln_observed_status 
   2   0   0    25223.25    28412.36    464.04 o 
   4   0   0    10244.75     9521.40    161.82 o 
   6   0   0     5907.40     5981.52    144.34 o 
   8   0   0     1769.82     1890.80     57.75 o 
  10   0   0     3503.49     3397.98    152.13 o 
   1   1   0    24913.66    28766.35    341.36 o 
   2   1   0       35.31       76.72      5.11 o 
   3   1   0    13550.03    14017.55    164.76 o 
   4   1   0       17.78       23.16      5.97 o 
   5   1   0    13725.23    13188.47    157.92 o 
   6   1   0       43.20       56.97     10.15 o 
   7   1   0     3281.87     3283.87     51.70 o 
   8   1   0      217.60      228.81     24.13 o 
   9   1   0     1483.35     1505.78     37.41 o 
  10   1   0       36.93       44.44     25.60 o 
  11   1   0     1568.26     1627.32     64.92 o 
   0   2   0    41205.70    43766.26    716.77 o 
   1   2   0     3667.65     4363.20     52.14 o 
   2   2   0     4485.97     4375.53     55.20 o 
   3   2   0      793.50      845.10     14.04 o 
   4   2   0     9449.55     9016.31    115.41 o 
   5   2   0      409.83      382.72     11.04 o 
   6   2   0     8620.53     8707.50    107.93 o 
   7   2   0        1.31        0.60     11.48 o 
   8   2   0      460.52      512.52     21.32 o 
   9   2   0      134.37      231.50     32.51 o 
  10   2   0     3481.26     3420.02     81.90 o 
  11   2   0        3.62        5.11     38.80 o 
   1   3   0    54141.34    58592.91    674.59 o 
   2   3   0      804.71      999.18     15.06 o 
   3   3   0    10359.85    10956.32    130.30 o 
   4   3   0     1258.05     1159.52     21.40 o 
   5   3   0    16127.38    16573.56    213.26 o 
   6   3   0      559.28      524.62     16.46 o 
   7   3   0     2626.76     2569.13     43.56 o 
   8   3   0        8.74      -13.57     16.46 o 
   9   3   0     4602.91     4481.40     78.90 o 
  10   3   0      118.23       86.49     28.57 o 
  11   3   0     1808.46     1813.58     57.65 o 
   0   4   0     8026.33     7300.21    181.92 o 
   1   4   0     6121.95     6976.58     83.18 o 
   2   4   0     2732.07     2428.03     31.97 o 
   3   4   0       53.46       49.00      6.25 o 
   4   4   0    19944.85    21254.02    249.68 o 
   5   4   0      444.29      403.14     13.84 o 
   6   4   0     7418.77     7454.72     96.72 o 
   7   4   0      328.15      323.57     15.96 o 
   8   4   0     1074.19     1115.74     27.39 o 
   9   4   0       47.33       37.94     19.65 o 
  10   4   0     3547.68     3617.56     85.47 o 
  11   4   0       63.20       46.41     29.70 o 
   1   5   0    14351.73    13815.35    161.98 o 
   2   5   0      796.01      889.36     14.90 o 
   3   5   0     2428.65     2265.45     31.48 o 
   4   5   0     1624.16     1574.77     24.73 o 
   5   5   0    11814.14    11730.82    154.24 o 
   6   5   0      363.54      381.67     15.58 o 
   7   5   0     3283.91     3231.42     53.78 o 
   8   5   0        0.21       32.89     15.26 o 
   9   5   0     2202.65     2328.39     50.11 o 
  10   5   0      105.13      127.33     29.75 o 
  11   5   0     1875.78     2097.96     56.56 o 
   0   6   0    12704.82    12190.48    231.99 o 
   1   6   0      203.09      327.34      8.22 o 
   2   6   0     6181.86     6402.44     78.43 o 
   3   6   0      429.11      423.25     10.83 o 
   4   6   0     9923.37     9438.35    115.44 o 
   5   6   0     1822.58     1955.27     34.61 o 
   6   6   0    12653.85    12224.18    162.58 o 
   7   6   0       34.24       39.70     14.49 o 
   8   6   0     7155.64     6835.45     99.85 o 
   9   6   0       57.28       65.87     20.66 o 
  10   6   0     4174.10     4256.97    102.29 o 
  11   6   0      181.11      308.88     33.39 o 
   1   7   0     9890.06     9038.66    108.44 o 
   2   7   0      689.16      849.90     15.39 o 
   3   7   0     6173.51     6363.86     79.57 o 
   4   7   0     2377.42     2509.28     36.47 o 
   5   7   0    20654.77    21215.73    272.64 o 
   6   7   0       42.69       41.81     14.05 o 
   7   7   0     2956.31     2922.51     49.89 o 
   8   7   0      203.29      234.43     22.71 o 
   9   7   0     3565.16     3715.43     72.89 o 
  10   7   0        3.73       -5.23     28.60 o 
  11   7   0     1859.84     2077.78     63.68 o 
   0   8   0     7105.21     6914.51    120.43 o 
   1   8   0      480.89      493.96     11.31 o 
   2   8   0     7515.80     8053.85    105.11 o 
   3   8   0       83.76      149.98     10.06 o 
   4   8   0     8083.06     7609.44     95.59 o 
   5   8   0       25.07       -3.56     11.80 o 
   6   8   0     6477.40     6327.39     90.88 o 
   7   8   0       23.77       19.71     16.52 o 
   8   8   0     1997.92     2137.40     42.17 o 
   9   8   0       10.11       -9.40     20.35 o 
  10   8   0     2322.09     2575.67     81.12 o 
   1   9   0     6649.70     6670.07     77.60 o 
   2   9   0      181.02      215.48      9.33 o 
   3   9   0     4420.00     4290.47     60.79 o 
   4   9   0        0.02        6.57      9.50 o 
   5   9   0     6453.86     6346.24     90.14 o 
   6   9   0      793.92      731.31     22.20 o 
   7   9   0     3972.30     3870.31     62.95 o 
   8   9   0       26.23       15.39     17.11 o 
   9   9   0     3398.59     3578.24     67.89 o 
  10   9   0       16.48        4.96     32.22 o 
   0  10   0     4892.90     4455.26     82.09 o 
   1  10   0       44.28       29.31      7.80 o 
   2  10   0     1432.81     1307.30     22.44 o 
   3  10   0       26.29       39.39      9.49 o 
   4  10   0     9495.50     9092.88    113.64 o 
   5  10   0      893.22      798.01     22.04 o 
   6  10   0     5746.79     5769.70     85.30 o 
   7  10   0       45.06       15.93     16.89 o 
   8  10   0     1015.17     1120.36     35.97 o 
   9  10   0       64.95       36.06     29.82 o 
  10  10   0     1331.74     1358.03    121.90 o 
   1  11   0     3646.72     3782.94     55.40 o 
   2  11   0      531.78      523.59     15.90 o 
   3  11   0     1572.31     1463.36     27.82 o 
   4  11   0       77.11       66.33     13.62 o 
   5  11   0     4417.19     4344.75     72.18 o 
   6  11   0      211.80      320.22     23.25 o 
   7  11   0     2018.75     2007.50     43.63 o 
   8  11   0        3.37        2.20     22.11 o 
   9  11   0     1153.26     1223.54     41.10 o 
   0  12   0     6509.74     6312.47    141.48 o 
   1  12   0       24.82       24.06     12.88 o 
   2  12   0     2941.84     2844.17     49.03 o 
   3  12   0      569.30      568.32     19.63 o 
   4  12   0     2655.45     2616.51     44.57 o 
   5  12   0      116.06      135.49     21.34 o 
   6  12   0     4454.38     4568.93     77.70 o 
   7  12   0       50.81       13.75     20.30 o 
   8  12   0      780.48      798.53     33.03 o 
   9  12   0       31.11       21.40     25.91 o 
   1  13   0     4545.24     4403.12     69.94 o 
   2  13   0      408.21      325.43     16.98 o 
   3  13   0     3718.69     3505.21     59.20 o 
   4  13   0      110.48      146.62     20.98 o 
   5  13   0     4415.84     4282.93     80.14 o 
   6  13   0      162.22      197.84     28.52 o 
   7  13   0      821.17      810.26     32.12 o 
   8  13   0       33.86       39.80     31.52 o 
   0  14   0     6168.69     5831.37    153.99 o 
   1  14   0       12.14        1.07     14.56 o 
   2  14   0     1667.45     1688.99     35.92 o 
   3  14   0       22.80        6.95     17.55 o 
   4  14   0     1416.77     1429.55     38.10 o 
   5  14   0        5.05      -20.09     23.21 o 
   6  14   0     2246.91     2025.85     71.77 o 
   7  14   0       95.66       78.04     28.61 o 
   8  14   0      708.75      622.91     36.11 o 
   1  15   0     4282.63     4201.18     69.65 o 
   2  15   0      111.57      112.49     17.87 o 
   3  15   0     1924.13     1734.67     38.17 o 
   4  15   0        0.03      -17.44     29.75 o 
   5  15   0     1962.47     2050.99     64.51 o 
   6  15   0        2.18      -15.66     24.36 o 
   7  15   0      752.35      768.66     63.47 o 
   0  16   0     4730.30     4518.44    105.78 o 
   1  16   0        4.78      -16.44     16.44 o 
   2  16   0     2273.34     2178.31     61.49 o 
   3  16   0       22.74       15.46     21.60 o 
   4  16   0     1721.47     1706.33     50.24 o 
   5  16   0       17.03       15.43     25.48 o 
   6  16   0      796.54      739.71     46.45 o 
   7  16   0       40.81        2.10     29.02 o 
   1  17   0     2273.18     2223.64     45.93 o 
   2  17   0       10.35        4.58     19.93 o 
   3  17   0      418.46      446.21     30.17 o 
   4  17   0       56.12       57.12     26.21 o 
   5  17   0      747.34      831.32     50.52 o 
   6  17   0        0.27        4.85     32.28 o 
   0  18   0     1993.37     1937.57     61.66 o 
   1  18   0       14.67       23.07     32.88 o 
   2  18   0     1182.37     1145.97     38.99 o 
   3  18   0       66.48       55.89     33.60 o 
   4  18   0      885.09      877.02     38.84 o 
   5  18   0      177.63      224.29     34.46 o 
   1  19   0      710.42      668.01     30.34 o 
   2  19   0       14.80       10.96     23.25 o 
   3  19   0      575.27      611.39     34.65 o 
   0  20   0     1091.69     1105.45     62.28 o 
   1  20   0       38.06       21.98     27.14 o 
 -11   0   1     1000.94      964.25     59.59 o 
  -9   0   1     2628.86     2623.19     84.66 o 
  -7   0   1     3161.68     3252.83    153.97 o 
  -5   0   1    20498.96    20745.88    345.24 o 
  -3   0   1     4868.45     4430.50     77.62 o 
  -1   0   1    21451.70    24686.25    535.83 o 
   1   0   1    19131.45    20020.10    328.62 o 
   3   0   1     2377.52     1962.99     37.74 o 
   5   0   1     6062.40     5626.84    100.85 o 
   7   0   1      972.53      942.82     37.09 o 
   9   0   1     1475.76     1491.57     54.24 o 
  11   0   1     2867.37     2959.29    113.13 o 
 -11   1   1        0.19       -3.38     36.22 o 
 -10   1   1     2461.74     2376.69     63.95 o 
  -9   1   1      188.62      192.99     21.99 o 
  -8   1   1     1859.13     1999.54     39.01 o 
  -7   1   1       21.68       23.67     11.84 o 
  -6   1   1     9595.89     9684.16    113.01 o 
  -5   1   1       34.96      123.02      9.46 o 
  -4   1   1    23531.83    23131.22    256.09 o 
  -3   1   1       64.71      124.59      6.81 o 
  -2   1   1    20476.48    23131.50    268.34 o 
  -1   1   1     4432.76     5503.79     65.10 o 
   0   1   1    41475.53    47269.67    625.17 o 
   1   1   1     1518.83     1968.19     24.51 o 
   2   1   1    54714.18    62433.81    775.91 o 
   3   1   1     1212.21     1241.88     20.57 o 
   4   1   1     4651.90     4839.37     66.61 o 
   5   1   1      994.71     1184.15     22.75 o 
   6   1   1     5785.98     6053.53     84.88 o 
   7   1   1        0.09      -14.82     14.82 o 
   8   1   1     1821.08     1808.27     40.23 o 
   9   1   1        0.37      -19.34     19.34 o 
  10   1   1     2808.41     2781.63     58.17 o 
  11   1   1        0.02      -28.18     28.18 o 
 -11   2   1     1150.18     1180.67     46.06 o 
 -10   2   1       35.16       16.01     25.10 o 
  -9   2   1     4499.09     4308.68     75.92 o 
  -8   2   1      506.61      486.73     20.97 o 
  -7   2   1     3607.45     3794.24     58.23 o 
  -6   2   1     1143.45     1117.00     21.11 o 
  -5   2   1    23939.82    24117.87    283.17 o 
  -4   2   1      285.87      346.22      9.95 o 
  -3   2   1     9284.83     9245.54    110.20 o 
  -2   2   1     3889.57     4464.78     54.50 o 
  -1   2   1    16715.10    17666.49    204.82 o 
   0   2   1     1854.57     1933.45     32.06 o 
   1   2   1    42695.25    47655.01    549.34 o 
   2   2   1     4142.60     5191.01     83.87 o 
   3   2   1     9692.62    10733.86    138.01 o 
   4   2   1     1124.47     1265.19     22.49 o 
   5   2   1    12038.82    12025.63    156.84 o 
   6   2   1       11.18        2.80     10.99 o 
   7   2   1     3396.67     3431.09     54.13 o 
   8   2   1      975.64      931.73     28.22 o 
   9   2   1     2473.47     2426.28     50.98 o 
  10   2   1       95.37      115.30     25.26 o 
  11   2   1     3252.95     3258.56     82.88 o 
 -11   3   1        3.44       18.37     33.03 o 
 -10   3   1     2844.15     2918.06     73.55 o 
  -9   3   1      697.04      683.07     26.10 o 
  -8   3   1     2055.35     2004.56     38.06 o 
  -7   3   1      429.75      430.88     16.60 o 
  -6   3   1     8044.00     8085.68    101.12 o 
  -5   3   1     3514.52     4081.60     54.04 o 
  -4   3   1    30784.23    32426.30    377.04 o 
  -3   3   1        6.67       37.35      7.68 o 
  -2   3   1    19246.12    20015.04    232.98 o 
  -1   3   1     2914.93     3176.04     41.86 o 
   0   3   1    17168.56    16812.54    268.24 o 
   1   3   1    13463.58    16537.16    192.91 o 
   2   3   1     5953.49     5697.82     68.97 o 
   3   3   1        3.37       14.84      6.37 o 
   4   3   1     6619.86     6614.95     88.97 o 
   5   3   1       13.28       -2.73      8.80 o 
   6   3   1     8186.46     7985.62    109.26 o 
   7   3   1       97.97      117.55     14.74 o 
   8   3   1     2817.89     2681.74     52.56 o 
   9   3   1      370.55      389.32     24.08 o 
  10   3   1     2553.65     2763.62     58.21 o 
  11   3   1       44.35       41.15     30.61 o 
 -11   4   1     1604.32     1743.15     68.44 o 
 -10   4   1       13.53      -28.42     28.42 o 
  -9   4   1     4164.42     4068.86     73.20 o 
  -8   4   1      113.13      123.70     16.76 o 
  -7   4   1     3409.34     3246.44     52.29 o 
  -6   4   1      761.68      740.72     19.59 o 
  -5   4   1    13114.22    12845.00    154.51 o 
  -4   4   1      254.13      251.53      9.55 o 
  -3   4   1    17391.09    18506.11    217.00 o 
  -2   4   1       96.04      153.62      6.24 o 
  -1   4   1    57578.82    60622.41    740.70 o 
   0   4   1    27295.96    31084.00    445.81 o 
   1   4   1    68965.82    77262.98    888.01 o 
   2   4   1     2535.99     2652.72     34.59 o 
   3   4   1    10992.22    11628.55    149.68 o 
   4   4   1        2.88        5.16      7.88 o 
   5   4   1    11785.19    11234.89    148.05 o 
   6   4   1      134.92      180.34     14.88 o 
   7   4   1     3829.89     3737.03     58.57 o 
   8   4   1       53.86       11.69     17.05 o 
   9   4   1     1477.19     1634.59     40.42 o 
  10   4   1       76.92       68.10     23.90 o 
  11   4   1     2304.84     2465.45     69.56 o 
 -11   5   1        5.00      -27.17     27.17 o 
 -10   5   1     3439.47     3662.94    135.63 o 
  -9   5   1      233.42      316.27     26.32 o 
  -8   5   1     5064.17     4989.75     75.99 o 
  -7   5   1        1.61      -16.52     16.52 o 
  -6   5   1     6539.18     6679.59     93.34 o 
  -5   5   1      139.96      146.73     11.00 o 
  -4   5   1     9365.81     9310.00    113.48 o 
  -3   5   1     1200.90     1337.62     20.97 o 
  -2   5   1     7933.15     8243.40     99.17 o 
  -1   5   1      278.86      380.05      9.65 o 
   0   5   1    30045.99    29919.75    393.33 o 
   1   5   1      149.93      199.86      8.78 o 
   2   5   1     6252.67     6057.63     74.00 o 
   3   5   1      325.43      335.37     10.24 o 
   4   5   1     9279.01     9256.48    122.34 o 
   5   5   1       15.04       44.97     11.24 o 
   6   5   1    12111.67    11808.80    157.10 o 
   7   5   1       16.78       10.20     12.99 o 
   8   5   1     1880.00     1931.86     42.60 o 
   9   5   1      333.58      389.98     25.08 o 
  10   5   1     3390.52     3444.15     72.42 o 
  11   5   1      117.11      186.19     43.33 o 
 -11   6   1     1853.89     1972.70     61.91 o 
 -10   6   1       20.11       18.37     35.61 o 
  -9   6   1     2772.22     2944.60     69.65 o 
  -8   6   1       99.99      117.63     17.85 o 
  -7   6   1     1679.60     1671.33     33.28 o 
  -6   6   1     1556.13     1591.90     31.02 o 
  -5   6   1     8021.89     7805.21     98.01 o 
  -4   6   1     2345.79     2554.72     36.57 o 
  -3   6   1     5971.42     5995.97     74.88 o 
  -2   6   1      117.39      135.53      7.70 o 
  -1   6   1     5228.12     4462.47     59.72 o 
   0   6   1     1672.85     1612.34     26.74 o 
   1   6   1     8702.57     8267.37    105.74 o 
   2   6   1      744.70      702.71     13.24 o 
   3   6   1     1517.51     1351.39     21.45 o 
   4   6   1     2316.50     2728.71     50.98 o 
   5   6   1    19133.73    19097.53    245.90 o 
   6   6   1       16.18       49.91     13.70 o 
   7   6   1     6664.41     6767.65     97.18 o 
   8   6   1       91.42      104.67     17.69 o 
   9   6   1     1906.97     2031.26     47.70 o 
  10   6   1        8.20       -0.36     24.45 o 
  11   6   1     1193.23     1350.49     58.98 o 
 -11   7   1        2.92      -20.80     30.88 o 
 -10   7   1     3391.06     3438.03    113.26 o 
  -9   7   1       57.38       33.47     19.46 o 
  -8   7   1     3651.83     3584.99     59.81 o 
  -7   7   1        1.76      -10.77     13.23 o 
  -6   7   1     4669.49     4637.53     69.38 o 
  -5   7   1       56.34       85.21     10.80 o 
  -4   7   1     6253.33     6012.50     76.67 o 
  -3   7   1      498.42      656.90     14.13 o 
  -2   7   1     1386.52     1313.56     21.49 o 
  -1   7   1      352.29      353.66     12.85 o 
   0   7   1    11519.51    11414.86    192.83 o 
   1   7   1      125.14      219.12      8.99 o 
   2   7   1     9473.70     9444.43    113.74 o 
   3   7   1     2513.44     2604.68     36.41 o 
   4   7   1    12933.25    12310.38    148.71 o 
   5   7   1       17.24       36.78     12.41 o 
   6   7   1    11236.45    10649.75    143.95 o 
   7   7   1       12.49      -10.90     14.20 o 
   8   7   1     1533.78     1575.86     34.93 o 
   9   7   1        3.61      -19.21     19.21 o 
  10   7   1     2309.78     2409.83     60.44 o 
 -10   8   1        0.03      -19.53     28.48 o 
  -9   8   1     3376.91     3508.12     66.44 o 
  -8   8   1      132.65       72.13     17.51 o 
  -7   8   1     1654.06     1698.11     44.38 o 
  -6   8   1       62.67       63.10     14.17 o 
  -5   8   1    10729.54    10829.18    133.69 o 
  -4   8   1     1335.02     1497.70     25.49 o 
  -3   8   1     2413.07     2464.75     35.44 o 
  -2   8   1       18.30       21.20      6.70 o 
  -1   8   1     5090.05     4793.18     65.24 o 
   0   8   1       42.85       81.74      9.15 o 
   1   8   1     7001.72     6419.46     79.29 o 
   2   8   1      591.66      645.67     13.71 o 
   3   8   1     5677.81     5543.50     70.67 o 
   4   8   1       68.66      180.36     11.47 o 
   5   8   1    10129.38     9475.21    128.50 o 
   6   8   1       35.99       21.33     14.68 o 
   7   8   1     4660.99     4696.89     72.85 o 
   8   8   1        0.11      -15.85     15.85 o 
   9   8   1     2167.79     2081.94     53.33 o 
  10   8   1       87.08       19.81     26.65 o 
 -10   9   1     2836.19     3079.57     93.28 o 
  -9   9   1       22.54        9.77     22.97 o 
  -8   9   1     2123.85     2170.13     43.76 o 
  -7   9   1       46.87       26.13     15.32 o 
  -6   9   1      908.25      927.29     24.20 o 
  -5   9   1      250.49      292.47     17.09 o 
  -4   9   1     6104.77     6057.57     78.36 o 
  -3   9   1       60.43       95.85      9.86 o 
  -2   9   1      723.82      708.59     16.76 o 
  -1   9   1       22.28       62.59      9.49 o 
   0   9   1     9184.70     9012.16    117.07 o 
   1   9   1      188.20      210.01      8.94 o 
   2   9   1     8315.04     8010.83     98.70 o 
   3   9   1      122.77      178.22     11.05 o 
   4   9   1     8572.04     8428.09    105.33 o 
   5   9   1      145.38      198.30     16.70 o 
   6   9   1    11634.05    11405.53    154.71 o 
   7   9   1       12.63        4.11     17.00 o 
   8   9   1      774.60      772.97     38.29 o 
   9   9   1      202.95      253.13     29.32 o 
  10   9   1     1153.32     1215.06     43.14 o 
 -10  10   1        4.93      -15.18     46.72 o 
  -9  10   1     3250.78     3362.80     80.47 o 
  -8  10   1      166.63      205.05     23.91 o 
  -7  10   1     2813.79     2714.82     53.14 o 
  -6  10   1      562.87      534.31     21.77 o 
  -5  10   1     6719.69     6389.02     98.64 o 
  -4  10   1      290.67      288.47     18.14 o 
  -3  10   1     2208.51     2054.36     34.64 o 
  -2  10   1       31.49       15.58      9.52 o 
  -1  10   1     5315.35     5593.93     76.70 o 
   0  10   1      636.33      644.21     16.23 o 
   1  10   1     6696.26     6587.27     82.61 o 
   2  10   1      300.98      295.12     12.76 o 
   3  10   1     2639.86     2634.42     38.53 o 
   4  10   1      120.34      137.53     12.40 o 
   5  10   1    11730.20    11314.94    167.17 o 
   6  10   1      128.24      149.04     18.38 o 
   7  10   1     4587.68     4445.26    122.21 o 
   8  10   1        1.00      -20.05     20.05 o 
   9  10   1     1891.65     1879.40    104.93 o 
  10  10   1        2.67       -2.99     37.68 o 
  -9  11   1        0.33      -15.00     29.00 o 
  -8  11   1     1304.97     1264.15     35.81 o 
  -7  11   1      137.21      138.23     21.33 o 
  -6  11   1     3482.89     3407.57     61.57 o 
  -5  11   1      194.83      252.04     20.84 o 
  -4  11   1     6386.88     5993.00     84.34 o 
  -3  11   1       17.23       20.93     11.44 o 
  -2  11   1     2777.35     2803.02     44.05 o 
  -1  11   1       57.97       49.46     11.65 o 
   0  11   1    10111.31     9591.14    130.57 o 
   1  11   1      146.43      182.16     12.32 o 
   2  11   1     4799.17     4326.08     57.92 o 
   3  11   1        8.61      -11.19     11.19 o 
   4  11   1     3223.63     3121.17     54.17 o 
   5  11   1       69.70       85.80     17.43 o 
   6  11   1     6741.44     6565.58    113.62 o 
   7  11   1       82.32       72.16     21.75 o 
   8  11   1     1485.63     1456.15     42.52 o 
   9  11   1      366.26      436.68     35.28 o 
  -9  12   1     1021.41     1171.20     48.01 o 
  -8  12   1      111.09       54.32     23.70 o 
  -7  12   1      493.55      550.42     24.88 o 
  -6  12   1      128.08      159.58     26.30 o 
  -5  12   1     3946.51     3764.27     65.37 o 
  -4  12   1       48.51       63.28     14.72 o 
  -3  12   1     5389.28     5347.36     76.67 o 
  -2  12   1        0.06      -13.32     13.32 o 
  -1  12   1     4518.91     4557.75     71.06 o 
   0  12   1      832.76      763.77     22.36 o 
   1  12   1     7168.71     7247.42    105.80 o 
   2  12   1      383.43      310.98     15.88 o 
   3  12   1     1162.79     1162.15     27.41 o 
   4  12   1      287.53      316.61     22.57 o 
   5  12   1     5426.15     5262.97     93.53 o 
   6  12   1        7.30       -8.14     18.31 o 
   7  12   1     1294.07     1351.14     73.72 o 
   8  12   1       64.01      120.15     25.75 o 
   9  12   1      513.36      508.30     31.99 o 
  -8  13   1      538.60      636.15     37.76 o 
  -7  13   1      148.73      141.21     28.06 o 
  -6  13   1     2289.54     2347.07     48.70 o 
  -5  13   1      307.63      328.42     29.05 o 
  -4  13   1     6778.86     6398.99     98.24 o 
  -3  13   1        1.62      -15.04     15.04 o 
  -2  13   1     1184.58     1185.11     28.41 o 
  -1  13   1       89.40      108.36     15.81 o 
   0  13   1     6548.94     6508.21     97.46 o 
   1  13   1      441.92      389.02     18.10 o 
   2  13   1     2835.32     2830.77     49.81 o 
   3  13   1      151.02      179.72     22.76 o 
   4  13   1     1335.93     1284.60     39.79 o 
   5  13   1        0.40      -19.05     19.05 o 
   6  13   1     1309.82     1388.37     44.77 o 
   7  13   1       38.94      -27.03     27.03 o 
   8  13   1     1119.54     1057.44     50.78 o 
  -8  14   1       14.31      -31.39     31.39 o 
  -7  14   1      319.46      452.75     35.53 o 
  -6  14   1      146.23      180.02     27.84 o 
  -5  14   1     3445.53     3335.52     67.65 o 
  -4  14   1       63.75       28.75     19.71 o 
  -3  14   1     2672.31     2500.37     43.86 o 
  -2  14   1       97.12      102.55     17.30 o 
  -1  14   1     2493.04     2350.99     44.54 o 
   0  14   1      108.34      120.17     17.32 o 
   1  14   1     5860.81     5411.42     84.15 o 
   2  14   1       55.27       40.96     16.30 o 
   3  14   1     1586.26     1469.25     36.71 o 
   4  14   1      162.58      120.61     31.42 o 
   5  14   1     1117.94     1114.30     39.20 o 
   6  14   1       22.27       29.54     24.15 o 
   7  14   1      656.89      710.18     35.54 o 
   8  14   1      120.27      164.03     33.81 o 
  -7  15   1       79.28       83.63     29.08 o 
  -6  15   1     1395.32     1483.06     48.11 o 
  -5  15   1       91.67       97.74     26.61 o 
  -4  15   1     3587.70     3524.58     70.15 o 
  -3  15   1      298.60      333.04     22.65 o 
  -2  15   1     2054.83     2101.20     42.61 o 
  -1  15   1       77.95       45.10     16.85 o 
   0  15   1     3047.44     3015.99     53.97 o 
   1  15   1       14.85       14.72     15.59 o 
   2  15   1      457.68      494.37     20.72 o 
   3  15   1      105.53      118.30     20.95 o 
   4  15   1      762.22      731.36     33.16 o 
   5  15   1       15.67      -21.96     21.96 o 
   6  15   1      825.94      828.84     37.35 o 
   7  15   1       33.15       25.78     32.28 o 
  -7  16   1      657.63      739.22     66.17 o 
  -6  16   1       59.98       49.62     28.16 o 
  -5  16   1     2108.15     2123.25     58.93 o 
  -4  16   1      162.06      169.32     30.02 o 
  -3  16   1     1874.43     1819.92     40.58 o 
  -2  16   1        2.90      -11.23     18.26 o 
  -1  16   1     1604.89     1604.25     36.88 o 
   0  16   1       34.63       63.74     21.47 o 
   1  16   1     5066.46     4864.53     81.80 o 
   2  16   1       42.47        6.14     17.58 o 
   3  16   1      415.97      435.63     27.67 o 
   4  16   1       78.81       32.06     23.66 o 
   5  16   1     1092.32     1047.75     40.52 o 
   6  16   1        3.26      -24.56     24.56 o 
   7  16   1      307.45      390.33     58.61 o 
  -6  17   1      843.64      861.54     41.04 o 
  -5  17   1       14.43      -15.70     26.68 o 
  -4  17   1     1025.48     1125.66     41.91 o 
  -3  17   1        0.39      -16.03     19.89 o 
  -2  17   1     1976.57     1872.53     41.94 o 
  -1  17   1       60.58       46.13     18.79 o 
   0  17   1     3166.43     3049.46     56.88 o 
   1  17   1       19.84       -9.85     18.53 o 
   2  17   1     1144.57     1145.98     35.27 o 
   3  17   1       42.72       47.81     27.91 o 
   4  17   1     1021.54      932.14     38.49 o 
   5  17   1       72.91       89.99     28.82 o 
   6  17   1      778.46      813.67     39.60 o 
  -5  18   1     1101.03     1133.97     45.85 o 
  -4  18   1       69.88       76.47     30.10 o 
  -3  18   1      553.23      571.00     32.48 o 
  -2  18   1        2.26      -19.27     20.90 o 
  -1  18   1      859.71      851.49     28.80 o 
   0  18   1      310.93      342.07     31.55 o 
   1  18   1      856.49      849.68     43.07 o 
   2  18   1        7.59       -3.09     21.48 o 
   3  18   1      497.32      484.21     31.05 o 
   4  18   1       56.86       31.30     26.86 o 
   5  18   1      525.02      576.63     36.27 o 
  -3  19   1       31.75       25.12     27.14 o 
  -2  19   1      475.83      479.72     27.26 o 
  -1  19   1        8.29       -6.86     22.09 o 
   0  19   1     1634.41     1684.18     45.89 o 
   1  19   1        9.02       19.75     22.75 o 
   2  19   1     1106.49     1189.44     39.72 o 
   3  19   1      182.06      136.19     29.04 o 
  -1  20   1      682.06      680.63     51.92 o 
   0  20   1      239.60      290.55     33.86 o 
   1  20   1      667.67      663.26     45.49 o 
 -10   0   2     2134.86     2008.08     81.70 o 
  -8   0   2     7378.52     7336.47    161.02 o 
  -6   0   2    11945.44    11801.63    202.87 o 
  -4   0   2    47044.25    49019.87    802.11 o 
  -2   0   2    17059.68    18930.08    483.85 o 
   0   0   2     2478.58     1996.90     86.14 o 
   2   0   2    33252.03    36210.99    592.07 o 
   4   0   2     8712.61     9323.58    159.31 o 
   6   0   2     9977.15     9328.95    208.51 o 
   8   0   2      334.71      369.28     31.86 o 
  10   0   2     3462.38     3472.52     96.38 o 
 -11   1   2      727.18      655.65     36.89 o 
 -10   1   2        2.61      -23.74     23.74 o 
  -9   1   2     7170.25     6963.08    138.79 o 
  -8   1   2        0.53       -1.79     15.58 o 
  -7   1   2     3677.13     3794.55     53.68 o 
  -6   1   2        2.33        3.16      8.95 o 
  -5   1   2    24788.08    24832.70    290.98 o 
  -4   1   2      163.48      247.05      9.77 o 
  -3   1   2    40087.30    42628.57    492.31 o 
  -2   1   2     1527.90     1874.31     26.36 o 
  -1   1   2    16198.51    16957.51    196.89 o 
   0   1   2      998.27     1027.21     17.21 o 
   1   1   2    24725.07    25962.33    300.11 o 
   2   1   2     2678.33     3186.04     40.06 o 
   3   1   2     1215.49     1690.94     27.52 o 
   4   1   2      132.64      163.53      9.04 o 
   5   1   2     7731.18     7703.27    135.51 o 
   6   1   2      360.94      364.57     14.17 o 
   7   1   2     6111.45     5987.45     95.80 o 
   8   1   2       27.98        7.41     16.67 o 
   9   1   2     2569.57     2416.23     51.32 o 
  10   1   2       20.10       -5.68     25.80 o 
  11   1   2     4021.45     4114.52     79.73 o 
 -11   2   2        8.43      -32.35     32.35 o 
 -10   2   2     3008.66     2991.62     74.86 o 
  -9   2   2        4.39       -8.93     21.78 o 
  -8   2   2     5028.44     5012.57     74.96 o 
  -7   2   2      538.64      534.50     17.52 o 
  -6   2   2     9584.80     9320.48    115.17 o 
  -5   2   2      262.05      320.65     11.14 o 
  -4   2   2    36100.18    37349.04    461.59 o 
  -3   2   2      242.85      335.07      8.82 o 
  -2   2   2     4935.47     4764.77     58.23 o 
  -1   2   2     1136.23     1267.37     17.48 o 
   0   2   2    20832.65    21578.82    265.57 o 
   1   2   2     4740.30     5071.51     65.41 o 
   2   2   2     9842.57     9744.50    115.33 o 
   3   2   2       69.13       52.97      7.03 o 
   4   2   2    11385.90    12606.60    162.97 o 
   5   2   2      348.20      336.03     12.61 o 
   6   2   2    11134.02    10982.41    146.45 o 
   7   2   2      322.49      306.42     25.83 o 
   8   2   2     4528.05     4305.37     75.07 o 
   9   2   2      161.53      195.86     28.12 o 
  10   2   2     2795.14     2945.79     60.90 o 
  11   2   2        0.46      -19.02     25.54 o 
 -11   3   2      826.77      859.99     40.91 o 
 -10   3   2      223.10      266.06     35.16 o 
  -9   3   2     3036.65     3252.94     76.60 o 
  -8   3   2      415.36      346.50     17.17 o 
  -7   3   2     3867.82     4053.78     61.68 o 
  -6   3   2       22.64       53.57     10.62 o 
  -5   3   2    19655.16    19969.91    235.54 o 
  -4   3   2        9.76       25.23      7.39 o 
  -3   3   2    16353.59    15805.54    186.10 o 
  -2   3   2     1829.90     1982.16     26.78 o 
  -1   3   2      470.41      742.62     12.08 o 
   0   3   2     8495.11     9800.63    177.82 o 
   1   3   2    63882.33    69594.83    922.45 o 
   2   3   2      523.70      588.80     12.33 o 
   3   3   2    13955.26    15483.13    197.35 o 
   4   3   2      208.49      211.06      9.94 o 
   5   3   2     8273.63     8025.92    101.63 o 
   6   3   2      984.60      902.26     21.71 o 
   7   3   2     3841.67     3762.00     66.58 o 
   8   3   2       65.05       57.62     18.28 o 
   9   3   2     1634.92     1657.06     40.79 o 
  10   3   2       18.30      -12.68     22.19 o 
  11   3   2     2842.94     2891.65     69.85 o 
 -11   4   2        4.39      -28.59     28.59 o 
 -10   4   2     2931.82     2858.41     73.26 o 
  -9   4   2       98.09       56.88     30.38 o 
  -8   4   2     4560.15     4609.79     95.56 o 
  -7   4   2      558.73      560.84     18.50 o 
  -6   4   2     4283.29     4410.27     59.50 o 
  -5   4   2        0.06       22.61      9.20 o 
  -4   4   2    13846.76    13609.13    162.45 o 
  -3   4   2      261.62      394.58     10.01 o 
  -2   4   2     2909.05     2610.15     34.36 o 
  -1   4   2     1205.46     1449.56     20.49 o 
   0   4   2    39237.38    40446.06    466.03 o 
   1   4   2    17572.21    19302.04    273.51 o 
   2   4   2    11921.65    11909.63    140.75 o 
   3   4   2      189.83      299.92     10.09 o 
   4   4   2      260.41      213.12     10.32 o 
   5   4   2      513.51      507.64     15.42 o 
   6   4   2     9934.74     9606.24    135.41 o 
   7   4   2      311.00      334.96     17.07 o 
   8   4   2     1579.48     1638.35     38.82 o 
   9   4   2       39.93       22.68     19.49 o 
  10   4   2     2193.01     2177.79     50.48 o 
  11   4   2        0.09       33.26     38.47 o 
 -11   5   2     1088.25     1073.03     45.63 o 
 -10   5   2       33.34       51.13     29.32 o 
  -9   5   2     6048.50     5854.15    121.00 o 
  -8   5   2      398.13      425.71     19.04 o 
  -7   5   2     1571.48     1631.30     32.25 o 
  -6   5   2      299.54      377.86     13.35 o 
  -5   5   2     7910.23     7951.73     99.37 o 
  -4   5   2        0.17       13.13      7.58 o 
  -3   5   2     6027.22     5301.52     66.65 o 
  -2   5   2     2929.42     3195.45     41.65 o 
  -1   5   2    16517.23    17125.56    213.45 o 
   0   5   2      331.61      349.71     10.84 o 
   1   5   2    32244.25    33212.44    384.61 o 
   2   5   2      851.07      773.83     13.73 o 
   3   5   2    27201.50    29728.78    346.59 o 
   4   5   2      477.73      446.22     13.51 o 
   5   5   2    12512.58    11723.95    154.65 o 
   6   5   2      393.01      454.00     17.13 o 
   7   5   2     6623.10     6488.52     93.59 o 
   8   5   2       38.13       10.75     16.70 o 
   9   5   2      816.70      857.14     30.00 o 
  10   5   2        6.95      -10.25     20.75 o 
  11   5   2     1329.62     1460.70     52.17 o 
 -11   6   2       17.39      -21.88     29.37 o 
 -10   6   2     2663.71     2807.94     73.20 o 
  -9   6   2        5.93      -13.68     20.12 o 
  -8   6   2     2019.87     2036.76     39.73 o 
  -7   6   2      254.62      297.94     17.56 o 
  -6   6   2     3872.47     3990.93     68.58 o 
  -5   6   2      871.79      914.78     19.11 o 
  -4   6   2    11305.52    11007.39    133.62 o 
  -3   6   2       13.56       16.82      6.83 o 
  -2   6   2     2537.18     2234.82     31.12 o 
  -1   6   2      926.64     1013.85     18.33 o 
   0   6   2    30376.04    30062.68    597.77 o 
   1   6   2     6917.52     7168.14     86.87 o 
   2   6   2    13187.31    12643.27    149.97 o 
   3   6   2      415.71      513.81     12.15 o 
   4   6   2    10398.67    10176.08    134.66 o 
   5   6   2       11.16       55.94     12.15 o 
   6   6   2    14037.02    13372.68    236.81 o 
   7   6   2     1023.36     1121.00     27.46 o 
   8   6   2      977.02     1014.96     30.66 o 
   9   6   2        7.33      -20.99     20.99 o 
  10   6   2     1620.95     1534.20     46.82 o 
  11   6   2        4.74       11.39     30.86 o 
 -10   7   2       20.51      -26.39     26.39 o 
  -9   7   2     3869.36     3806.34     76.17 o 
  -8   7   2      557.55      531.15     21.20 o 
  -7   7   2     1863.76     1844.16     35.98 o 
  -6   7   2      659.32      633.87     19.39 o 
  -5   7   2     1930.33     1849.08     30.28 o 
  -4   7   2        0.69       17.93      9.21 o 
  -3   7   2    11974.87    12168.03    146.32 o 
  -2   7   2     2015.03     2198.57     31.20 o 
  -1   7   2     4460.15     4302.58     63.94 o 
   0   7   2     2346.08     2457.19     40.19 o 
   1   7   2    20204.74    19928.76    233.65 o 
   2   7   2      105.15      187.29      8.41 o 
   3   7   2     2350.27     1896.95     28.40 o 
   4   7   2        5.29       32.26      8.39 o 
   5   7   2     7498.20     6831.49     95.43 o 
   6   7   2      450.69      503.31     18.73 o 
   7   7   2     7665.56     7662.50    108.99 o 
   8   7   2       37.43        7.12     16.38 o 
   9   7   2      624.91      660.40     30.32 o 
  10   7   2       26.49       11.50     25.31 o 
 -10   8   2     3170.06     3182.73     80.69 o 
  -9   8   2        5.19      -23.81     23.81 o 
  -8   8   2     1019.60     1014.10     27.85 o 
  -7   8   2       19.89       -6.64     15.13 o 
  -6   8   2     2638.44     2614.28     44.71 o 
  -5   8   2       29.93       21.17     10.47 o 
  -4   8   2     8781.37     8929.50    110.91 o 
  -3   8   2      432.23      461.25     12.58 o 
  -2   8   2     5359.13     5072.86     69.63 o 
  -1   8   2     1259.90     1360.02     39.23 o 
   0   8   2    26271.63    26163.75    324.64 o 
   1   8   2       73.14      100.73     11.14 o 
   2   8   2    13726.29    14156.34    168.55 o 
   3   8   2       75.98       89.30      9.19 o 
   4   8   2     9002.66     8426.74    113.89 o 
   5   8   2       55.46       45.60     13.01 o 
   6   8   2     7749.28     7631.16    101.00 o 
   7   8   2      110.78      166.07     20.82 o 
   8   8   2     1807.89     1828.27     42.14 o 
   9   8   2       17.84      -23.25     23.25 o 
  10   8   2      764.32      814.89     36.43 o 
 -10   9   2       42.44        7.14     41.81 o 
  -9   9   2     2547.99     2743.95     69.55 o 
  -8   9   2       55.23       52.78     19.67 o 
  -7   9   2     1918.33     1806.36     36.79 o 
  -6   9   2       49.95       39.74     13.63 o 
  -5   9   2     6399.69     6309.07     82.57 o 
  -4   9   2      460.96      418.67     13.60 o 
  -3   9   2     5023.15     5109.85     70.73 o 
  -2   9   2      762.41      757.79     17.83 o 
  -1   9   2     3108.36     2968.74     44.61 o 
   0   9   2       59.31       80.90     10.33 o 
   1   9   2    16634.96    16074.92    234.51 o 
   2   9   2      503.85      539.46     13.40 o 
   3   9   2     7378.97     7134.01     89.58 o 
   4   9   2      234.61      280.80     12.04 o 
   5   9   2     6903.95     6769.30     95.64 o 
   6   9   2      134.99      159.73     19.32 o 
   7   9   2     3759.48     3852.27     68.40 o 
   8   9   2       27.74       -1.72     19.97 o 
   9   9   2     1008.50      922.51     35.78 o 
  10   9   2        1.34      -28.76     29.65 o 
 -10  10   2     1848.92     2068.30     88.99 o 
  -9  10   2       17.90       26.45     27.70 o 
  -8  10   2     1362.92     1404.42     37.24 o 
  -7  10   2       43.75       50.08     18.52 o 
  -6  10   2      318.12      344.12     19.69 o 
  -5  10   2      255.86      279.27     17.73 o 
  -4  10   2     1767.07     1719.15     35.39 o 
  -3  10   2      965.51      957.53     21.71 o 
  -2  10   2     4448.09     4757.39     67.47 o 
  -1  10   2        3.58        2.84      9.73 o 
   0  10   2    10689.08     9913.65    129.34 o 
   1  10   2      829.93      833.63     18.82 o 
   2  10   2     6450.21     5778.42     73.86 o 
   3  10   2      523.25      498.65     14.21 o 
   4  10   2     2046.84     1891.54     34.11 o 
   5  10   2      805.84      824.62     24.92 o 
   6  10   2     5706.34     5638.65    103.39 o 
   7  10   2       58.65       10.72     17.72 o 
   8  10   2     1676.90     1572.83     60.00 o 
   9  10   2       97.99      182.45     28.57 o 
  10  10   2      808.18      842.17     42.74 o 
  -9  11   2     1601.31     1813.46     56.28 o 
  -8  11   2      237.59      303.87     27.52 o 
  -7  11   2     1122.65     1159.43     33.18 o 
  -6  11   2      298.26      268.66     22.36 o 
  -5  11   2     5147.75     5027.18     81.57 o 
  -4  11   2       45.39       26.79     13.15 o 
  -3  11   2     5080.88     5104.07     73.32 o 
  -2  11   2      513.26      473.44     16.24 o 
  -1  11   2     3750.58     3804.00     56.77 o 
   0  11   2       21.78       36.55     11.34 o 
   1  11   2     6243.55     6065.89     84.44 o 
   2  11   2        9.24       15.07     10.61 o 
   3  11   2     3635.78     3639.03     50.83 o 
   4  11   2      656.95      582.97     18.41 o 
   5  11   2     4958.19     4904.38     80.08 o 
   6  11   2      250.91      305.05     22.38 o 
   7  11   2     2694.30     2469.95     56.07 o 
   8  11   2       67.81      125.49     25.02 o 
   9  11   2      574.65      564.07     35.37 o 
  -9  12   2        1.18      -21.15     31.59 o 
  -8  12   2     1956.23     2189.85     49.94 o 
  -7  12   2        5.45        2.51     21.20 o 
  -6  12   2     1980.01     1929.18     42.46 o 
  -5  12   2       72.20       57.45     17.55 o 
  -4  12   2     5873.85     5778.23     83.25 o 
  -3  12   2        9.56        7.67     12.85 o 
  -2  12   2     3864.61     3818.28     57.90 o 
  -1  12   2      103.61      103.84     14.27 o 
   0  12   2     5289.56     5098.34     72.47 o 
   1  12   2     1138.68     1160.82     26.90 o 
   2  12   2     5245.25     4991.04     80.23 o 
   3  12   2       63.22       72.30     24.70 o 
   4  12   2     2699.91     2617.25     70.50 o 
   5  12   2      177.80      153.87     24.27 o 
   6  12   2     1933.42     1897.48     55.78 o 
   7  12   2      293.21      403.71     29.94 o 
   8  12   2     1149.79     1051.26     37.35 o 
   9  12   2      113.83      136.54     33.03 o 
  -8  13   2      140.35      144.22     47.23 o 
  -7  13   2      347.09      427.72     23.93 o 
  -6  13   2        0.53      -19.50     19.50 o 
  -5  13   2     1473.56     1569.37     37.25 o 
  -4  13   2        6.28      -14.19     14.19 o 
  -3  13   2     1847.56     1782.91     37.51 o 
  -2  13   2      388.40      425.10     18.97 o 
  -1  13   2     4011.84     4131.33     66.93 o 
   0  13   2      113.15      107.61     16.02 o 
   1  13   2     5288.12     5022.30     91.59 o 
   2  13   2      256.60      297.57     17.53 o 
   3  13   2     1512.66     1495.70     50.81 o 
   4  13   2      441.16      382.90     23.98 o 
   5  13   2     1988.60     1939.91     52.41 o 
   6  13   2      253.36      327.73     32.77 o 
   7  13   2     1291.90     1128.86     42.49 o 
   8  13   2       74.83       56.70     29.73 o 
  -8  14   2     1207.57     1381.75     79.45 o 
  -7  14   2       47.77       27.28     25.84 o 
  -6  14   2     1287.27     1368.63     65.30 o 
  -5  14   2      440.63      389.04     24.54 o 
  -4  14   2     5800.00     5780.41     91.75 o 
  -3  14   2        0.47       -7.16     16.88 o 
  -2  14   2     2051.96     2079.10     41.65 o 
  -1  14   2      114.74      115.24     16.91 o 
   0  14   2     1182.09     1195.80     29.43 o 
   1  14   2        1.83       -6.07     15.90 o 
   2  14   2     3286.60     3358.80     63.94 o 
   3  14   2        1.35      -16.04     16.04 o 
   4  14   2     1098.33     1104.82     37.79 o 
   5  14   2      176.14      193.82     28.07 o 
   6  14   2     1804.91     1814.67     53.57 o 
   7  14   2      147.21      189.51     32.05 o 
   8  14   2      493.55      567.98     39.54 o 
  -7  15   2      881.43      912.64     50.50 o 
  -6  15   2       28.26        7.80     22.87 o 
  -5  15   2     3564.43     3570.89     72.89 o 
  -4  15   2      170.76      266.60     27.03 o 
  -3  15   2     2628.55     2442.02     48.31 o 
  -2  15   2      107.98       75.36     18.76 o 
  -1  15   2     3533.33     3499.78     60.99 o 
   0  15   2       10.93      -15.68     15.68 o 
   1  15   2     2432.30     2476.70     52.21 o 
   2  15   2        0.14       -4.76     19.32 o 
   3  15   2     1300.83     1237.75     40.21 o 
   4  15   2        0.96      -20.38     20.38 o 
   5  15   2     1425.78     1310.63     44.00 o 
   6  15   2       43.91       36.22     27.07 o 
   7  15   2      966.61     1029.64     55.71 o 
  -7  16   2       53.52       92.40     30.60 o 
  -6  16   2      933.78      996.13     52.90 o 
  -5  16   2       34.46       30.74     23.84 o 
  -4  16   2     2178.63     2095.20     51.06 o 
  -3  16   2        0.18      -18.92     18.92 o 
  -2  16   2     1605.14     1588.78     37.49 o 
  -1  16   2       16.10       20.15     19.19 o 
   0  16   2     1405.80     1470.98     39.13 o 
   1  16   2       11.06       -8.64     23.41 o 
   2  16   2      606.42      633.45     26.47 o 
   3  16   2      142.96      191.71     26.90 o 
   4  16   2      246.12      283.10     30.87 o 
   5  16   2        4.93      -16.38     24.52 o 
   6  16   2     1040.54     1138.33     61.83 o 
  -6  17   2        0.29       67.68    116.04 o 
  -5  17   2     1875.18     1984.17     57.88 o 
  -4  17   2       48.57       26.01     23.65 o 
  -3  17   2     1875.46     1773.14     41.53 o 
  -2  17   2       11.40       -9.62     20.28 o 
  -1  17   2      484.31      532.58     26.26 o 
   0  17   2        9.48       -2.68     22.24 o 
   1  17   2      987.72     1008.76     40.12 o 
   2  17   2        2.19        2.19     20.46 o 
   3  17   2      379.75      419.05     29.12 o 
   4  17   2        1.79       -0.52     78.29 o 
   5  17   2      540.14      578.11     37.38 o 
   6  17   2       25.42       -3.47     28.97 o 
  -5  18   2        8.31       20.84     34.85 o 
  -4  18   2     1158.36     1248.75     45.95 o 
  -3  18   2       31.12       12.02     21.39 o 
  -2  18   2      499.46      553.50     40.50 o 
  -1  18   2        3.44      -20.45     20.45 o 
   0  18   2     1833.00     1812.70     46.38 o 
   1  18   2        7.23      -13.16     24.33 o 
   2  18   2     1455.89     1487.22     51.87 o 
   3  18   2       40.38       -6.26     25.56 o 
   4  18   2      506.37      484.42     33.59 o 
   5  18   2        2.77      -25.37     38.96 o 
  -3  19   2      784.65      815.66     45.01 o 
  -2  19   2       53.58       30.48     24.70 o 
  -1  19   2      360.05      442.90     31.58 o 
   0  19   2       32.62       18.84     28.98 o 
   1  19   2      629.28      703.18     31.13 o 
   2  19   2       52.22       65.36     28.16 o 
   3  19   2       81.04       72.64     35.42 o 
   0  20   2      454.15      510.31     29.81 o 
 -11   0   3     1060.99     1072.21    108.16 o 
  -9   0   3     7225.79     7425.56    206.94 o 
  -7   0   3     8388.29     8199.39    146.42 o 
  -5   0   3    14474.52    14220.10    239.98 o 
  -3   0   3    21711.87    22384.00    369.54 o 
  -1   0   3    20334.31    21008.63    345.94 o 
   1   0   3     1621.19     1288.58     26.36 o 
   3   0   3     1630.74     1557.21     32.28 o 
   5   0   3     5355.73     4507.59    113.68 o 
   7   0   3     8713.89     8561.50    185.38 o 
   9   0   3     2395.72     2353.31     71.40 o 
  11   0   3     2423.27     2593.83     83.26 o 
 -11   1   3        2.48       -0.01     26.28 o 
 -10   1   3     2821.34     2833.46     71.90 o 
  -9   1   3      174.58      163.49     26.81 o 
  -8   1   3    10002.64     9554.98    156.75 o 
  -7   1   3        0.95        0.37     10.34 o 
  -6   1   3     6058.23     6035.02     77.47 o 
  -5   1   3      661.88      675.02     14.95 o 
  -4   1   3    22891.06    22942.20    268.12 o 
  -3   1   3     1933.56     2113.11     30.67 o 
  -2   1   3     5351.06     5468.98     96.41 o 
  -1   1   3    11550.73    13289.53    178.33 o 
   0   1   3    21059.56    20154.40    289.95 o 
   1   1   3      232.07      274.85      7.21 o 
   2   1   3    20131.88    21136.52    262.58 o 
   3   1   3     1195.47     1388.06     21.01 o 
   4   1   3     9733.99    10765.26    129.69 o 
   5   1   3       17.22       73.06     15.92 o 
   6   1   3    15184.84    14362.87    188.21 o 
   7   1   3      563.76      581.64     22.96 o 
   8   1   3     3659.58     3568.47     65.53 o 
   9   1   3       81.58       70.53     20.45 o 
  10   1   3     2470.92     2557.49     55.91 o 
  11   1   3       39.97       43.98     27.02 o 
 -11   2   3      986.96     1050.10     43.00 o 
 -10   2   3       29.53      -18.33     24.52 o 
  -9   2   3     4030.24     4213.00     92.69 o 
  -8   2   3       73.92       74.18     18.97 o 
  -7   2   3     6616.31     6653.54     85.95 o 
  -6   2   3      892.72      846.07     18.20 o 
  -5   2   3    18738.11    18788.79    222.00 o 
  -4   2   3     2809.93     2976.82     40.25 o 
  -3   2   3    23932.09    24456.54    284.81 o 
  -2   2   3     2678.10     3255.71     41.33 o 
  -1   2   3     9442.61    10024.26    118.68 o 
   0   2   3      776.80      858.19     17.79 o 
   1   2   3     7014.11     6677.97     85.99 o 
   2   2   3     1350.61     1300.02     19.15 o 
   3   2   3    10768.09    11015.31    131.37 o 
   4   2   3      875.87      891.60     18.43 o 
   5   2   3     9866.27     9534.12    127.18 o 
   6   2   3      277.98      276.18     14.69 o 
   7   2   3    12227.78    11849.22    175.41 o 
   8   2   3       27.76       13.73     17.18 o 
   9   2   3     2256.35     2161.29     48.07 o 
  10   2   3       50.00       65.72     22.34 o 
  11   2   3     1939.24     2050.22     57.26 o 
 -11   3   3      130.83       86.04     33.73 o 
 -10   3   3     3207.65     3019.38     75.31 o 
  -9   3   3       94.84      112.66     42.42 o 
  -8   3   3     5889.11     5790.61    102.22 o 
  -7   3   3      118.83      160.65     15.70 o 
  -6   3   3     4959.28     5250.91     68.99 o 
  -5   3   3      997.91     1012.26     19.35 o 
  -4   3   3    18259.97    18269.00    215.83 o 
  -3   3   3     2475.92     2605.15     37.38 o 
  -2   3   3     9768.18     9742.78    123.44 o 
  -1   3   3    13010.77    14542.14    170.75 o 
   0   3   3     5021.67     4322.10     62.15 o 
   1   3   3      196.19      276.02      8.44 o 
   2   3   3    10588.69    10479.63    124.62 o 
   3   3   3     2149.52     2484.79     43.79 o 
   4   3   3      536.98      490.36     16.57 o 
   5   3   3     1910.83     1854.65     32.32 o 
   6   3   3    10063.57     9566.23    129.46 o 
   7   3   3      999.54      960.05     28.18 o 
   8   3   3     3021.41     2929.68     57.00 o 
   9   3   3       91.36       71.89     21.60 o 
  10   3   3     1695.81     1703.18     49.66 o 
  11   3   3      175.73      226.14     33.57 o 
 -11   4   3      898.61      902.60     40.72 o 
 -10   4   3      557.06      493.86     32.21 o 
  -9   4   3     5114.74     5019.77    106.84 o 
  -8   4   3       19.19        8.59     17.32 o 
  -7   4   3     3849.82     3890.87     65.19 o 
  -6   4   3      135.26      210.20     13.00 o 
  -5   4   3    14044.47    14221.02    170.82 o 
  -4   4   3     2146.25     2187.60     32.00 o 
  -3   4   3    12637.00    12080.04    144.19 o 
  -2   4   3      426.67      479.52     11.64 o 
  -1   4   3     2844.62     2622.15     43.16 o 
   0   4   3     1109.50     1300.52     20.47 o 
   1   4   3    21450.50    21954.02    290.97 o 
   2   4   3      105.97      146.22      8.22 o 
   3   4   3    11156.24    10672.41    128.02 o 
   4   4   3     1444.81     1410.75     25.40 o 
   5   4   3    12186.91    12478.67    163.87 o 
   6   4   3       83.12       74.16     13.67 o 
   7   4   3     5353.51     5328.25     79.17 o 
   8   4   3      760.57      790.51     26.84 o 
   9   4   3     1394.69     1395.43     42.00 o 
  10   4   3        9.82       15.14     24.11 o 
  11   4   3     1541.43     1571.15     49.78 o 
 -11   5   3      118.90       85.13     28.94 o 
 -10   5   3     2392.47     2312.35     64.24 o 
  -9   5   3        8.94       23.87     26.99 o 
  -8   5   3     3679.14     3689.42     71.39 o 
  -7   5   3        8.20        0.89     12.12 o 
  -6   5   3     3320.20     3319.56     47.65 o 
  -5   5   3      384.92      439.47     13.53 o 
  -4   5   3    21022.25    21084.47    248.85 o 
  -3   5   3      452.49      548.20     12.47 o 
  -2   5   3    13672.07    13186.13    156.51 o 
  -1   5   3      630.95      534.65     12.79 o 
   0   5   3     6980.83     6434.98     78.66 o 
   1   5   3      918.35      971.73     24.47 o 
   2   5   3    24134.89    24949.10    290.85 o 
   3   5   3     2209.78     2436.79     36.63 o 
   4   5   3     5668.66     5714.76     85.59 o 
   5   5   3      713.20      650.26     17.90 o 
   6   5   3     6737.86     6456.94     91.71 o 
   7   5   3       14.55       14.52     15.49 o 
   8   5   3     2535.55     2399.99     55.79 o 
   9   5   3        6.99      -23.94     35.02 o 
  10   5   3      817.55      842.69     35.99 o 
  11   5   3       17.35       40.24     30.87 o 
 -11   6   3      721.97      688.19     37.94 o 
 -10   6   3        1.77      -16.94     30.09 o 
  -9   6   3     3694.31     3612.38     72.94 o 
  -8   6   3       63.64       84.79     19.65 o 
  -7   6   3     1210.47     1317.47     28.79 o 
  -6   6   3      184.72      234.42     13.96 o 
  -5   6   3     2876.59     2957.59     42.78 o 
  -4   6   3       10.64       49.35      9.20 o 
  -3   6   3     8580.30     7455.34     92.29 o 
  -2   6   3      398.75      428.74     10.96 o 
  -1   6   3    11466.82    11365.79    144.83 o 
   0   6   3      269.57      279.36     14.47 o 
   1   6   3    33243.34    35214.79    408.79 o 
   2   6   3      235.66      386.84     10.29 o 
   3   6   3     7978.63     7630.25     94.00 o 
   4   6   3     1075.95     1265.02     24.56 o 
   5   6   3     6118.89     6118.40     86.12 o 
   6   6   3      334.73      344.10     16.38 o 
   7   6   3     4333.86     4351.27     67.80 o 
   8   6   3       31.61       47.36     23.04 o 
   9   6   3      769.52      754.86     44.25 o 
  10   6   3        0.90        6.03     28.01 o 
 -10   7   3     1182.92     1247.27     53.65 o 
  -9   7   3      241.68      264.67     27.51 o 
  -8   7   3     1789.99     1901.02     46.12 o 
  -7   7   3       68.86       86.43     15.32 o 
  -6   7   3     2179.08     2140.16     38.17 o 
  -5   7   3      124.65      173.35     12.79 o 
  -4   7   3    17433.77    17831.28    212.38 o 
  -3   7   3     2036.90     2118.42     31.58 o 
  -2   7   3     6923.68     6299.05     78.76 o 
  -1   7   3       80.38      199.41     10.52 o 
   0   7   3    17123.93    17551.75    310.42 o 
   1   7   3      282.55      411.21     10.89 o 
   2   7   3    25241.44    25500.44    298.02 o 
   3   7   3        1.89       10.92      7.93 o 
   4   7   3     4122.17     4020.20     53.98 o 
   5   7   3       82.60      110.36     13.41 o 
   6   7   3     6622.96     6414.66    100.20 o 
   7   7   3      145.72      171.87     19.70 o 
   8   7   3     2735.43     2560.55     58.84 o 
   9   7   3        8.53      -28.69     28.69 o 
  10   7   3      571.41      580.09     32.76 o 
 -10   8   3       10.31       40.29     44.60 o 
  -9   8   3     2880.30     3040.43     78.85 o 
  -8   8   3       21.04       -8.77     19.56 o 
  -7   8   3     1294.72     1269.05     27.75 o 
  -6   8   3      156.96      175.81     19.95 o 
  -5   8   3     4076.22     3979.92     55.66 o 
  -4   8   3      474.70      549.51     14.95 o 
  -3   8   3     8086.63     7778.54     97.14 o 
  -2   8   3       53.61       49.61      9.64 o 
  -1   8   3    11229.63    11394.33    146.90 o 
   0   8   3      621.53      602.79     19.97 o 
   1   8   3    36462.03    37116.65    431.14 o 
   2   8   3      203.39      303.05     10.62 o 
   3   8   3     5920.97     5501.34     70.53 o 
   4   8   3       63.51      122.94     14.38 o 
   5   8   3     2092.48     1990.88     36.04 o 
   6   8   3        1.81       -5.42     14.62 o 
   7   8   3     2443.06     2385.80     48.34 o 
   8   8   3        7.90      -13.63     18.95 o 
   9   8   3      393.46      435.05     29.94 o 
  10   8   3       33.81       -8.61     31.84 o 
 -10   9   3     1208.33     1302.53     73.65 o 
  -9   9   3        0.59      -28.61     28.61 o 
  -8   9   3     1711.87     1799.20     54.41 o 
  -7   9   3      297.64      309.00     21.52 o 
  -6   9   3      456.19      510.10     20.47 o 
  -5   9   3      472.48      534.23     17.96 o 
  -4   9   3     4482.00     4411.09     60.05 o 
  -3   9   3      538.27      509.08     18.84 o 
  -2   9   3     5656.06     5421.15     75.34 o 
  -1   9   3       18.01       55.53     10.83 o 
   0   9   3    15011.76    14639.78    186.14 o 
   1   9   3      177.72      220.71     11.80 o 
   2   9   3    20795.85    21074.47    248.90 o 
   3   9   3     1496.81     1562.99     28.45 o 
   4   9   3     2753.66     2683.16     43.51 o 
   5   9   3      477.44      422.34     19.04 o 
   6   9   3     3776.56     3630.74     63.91 o 
   7   9   3      427.22      398.87     21.84 o 
   8   9   3     1077.87     1067.23     32.59 o 
   9   9   3        0.78      -28.85     28.85 o 
  10   9   3      379.62      444.79     45.14 o 
 -10  10   3       19.78       39.67     37.04 o 
  -9  10   3     2051.81     2162.48     61.79 o 
  -8  10   3        2.61      -32.61     32.61 o 
  -7  10   3      441.18      418.46     21.39 o 
  -6  10   3      117.30       98.36     17.96 o 
  -5  10   3     2595.03     2615.50     44.35 o 
  -4  10   3        1.70       -9.80     12.24 o 
  -3  10   3     9457.49     9609.55    127.74 o 
  -2  10   3        5.32       10.52     10.39 o 
  -1  10   3     4767.06     4719.45     67.76 o 
   0  10   3      507.62      512.72     15.83 o 
   1  10   3    16911.81    16580.21    218.91 o 
   2  10   3       15.38       27.83      9.67 o 
   3  10   3     5886.25     5780.34     74.90 o 
   4  10   3      228.98      244.12     15.79 o 
   5  10   3     2496.53     2572.02     48.66 o 
   6  10   3      363.15      370.11     21.47 o 
   7  10   3     1963.14     1834.54     42.05 o 
   8  10   3       51.64       73.44     21.03 o 
   9  10   3      270.58      269.30     31.53 o 
  -9  11   3        0.43       -7.98     28.35 o 
  -8  11   3     2477.32     2417.72     64.50 o 
  -7  11   3       41.29       20.88     19.62 o 
  -6  11   3      608.16      594.65     23.44 o 
  -5  11   3      853.95      803.71     22.69 o 
  -4  11   3     6909.96     6722.18     94.34 o 
  -3  11   3      463.72      429.96     21.38 o 
  -2  11   3     4281.74     4265.64     63.14 o 
  -1  11   3       40.56       25.53     12.48 o 
   0  11   3     6677.69     6639.27     90.95 o 
   1  11   3      102.10      164.77     13.84 o 
   2  11   3     4502.77     4242.33     66.21 o 
   3  11   3       53.47       55.60     13.38 o 
   4  11   3     3143.21     3048.65     66.66 o 
   5  11   3       33.19       30.14     16.20 o 
   6  11   3     3139.19     2901.44     58.51 o 
   7  11   3      120.14      148.15     22.47 o 
   8  11   3      658.41      614.38     27.26 o 
   9  11   3        5.93      -36.97     37.54 o 
  -9  12   3     1986.46     2116.80     63.16 o 
  -8  12   3       34.85       -5.96     28.23 o 
  -7  12   3     1266.33     1259.99     34.86 o 
  -6  12   3       14.84      -17.87     17.87 o 
  -5  12   3     1772.53     1775.21     39.46 o 
  -4  12   3       56.80       98.31     17.16 o 
  -3  12   3     4291.41     4387.25     66.07 o 
  -2  12   3      129.96      105.40     14.67 o 
  -1  12   3     1863.29     1805.37     33.93 o 
   0  12   3        1.03        2.30     11.67 o 
   1  12   3     6897.65     7006.58     96.07 o 
   2  12   3        4.87       -3.99     12.54 o 
   3  12   3     1958.11     2128.55     44.92 o 
   4  12   3      133.74      143.94     22.47 o 
   5  12   3     1575.11     1509.77     57.02 o 
   6  12   3      281.64      387.13     31.25 o 
   7  12   3     2549.48     2493.09     65.05 o 
   8  12   3       27.34        5.25     25.38 o 
   9  12   3      427.47      574.78     56.39 o 
  -8  13   3     2071.55     2120.73     72.15 o 
  -7  13   3       29.58       -1.30     23.41 o 
  -6  13   3     2085.15     2027.72     44.83 o 
  -5  13   3      141.29      130.34     20.61 o 
  -4  13   3     3198.33     3261.78     54.04 o 
  -3  13   3      212.97      243.80     19.10 o 
  -2  13   3     2657.02     2542.73     44.27 o 
  -1  13   3       11.03      -13.58     13.58 o 
   0  13   3     2593.74     2619.15     47.32 o 
   1  13   3      176.44      195.79     20.59 o 
   2  13   3     3713.69     3712.54     68.08 o 
   3  13   3       63.71       42.67     16.99 o 
   4  13   3      855.00      918.55     34.17 o 
   5  13   3      248.64      290.96     42.63 o 
   6  13   3     3124.08     2922.30    120.68 o 
   7  13   3      249.00      279.07     37.89 o 
   8  13   3      607.87      616.77     36.17 o 
  -8  14   3       36.17      -33.53     33.53 o 
  -7  14   3     1364.09     1383.88     39.04 o 
  -6  14   3      175.52      187.05     23.45 o 
  -5  14   3     2087.76     1973.26     48.43 o 
  -4  14   3      287.13      338.53     23.71 o 
  -3  14   3     2232.26     2199.03     44.23 o 
  -2  14   3      289.36      300.25     20.99 o 
  -1  14   3      892.11      927.87     31.07 o 
   0  14   3       37.16       41.34     15.55 o 
   1  14   3     4011.19     3879.70     71.45 o 
   2  14   3      160.41      210.89     21.84 o 
   3  14   3     1305.53     1318.41     46.58 o 
   4  14   3        0.89      -14.45     24.21 o 
   5  14   3     2621.88     2365.15     61.17 o 
   6  14   3      188.92      211.00     36.17 o 
   7  14   3     2376.03     2434.96     91.64 o 
   8  14   3        0.80      -29.27     29.27 o 
  -7  15   3       39.15       39.32     26.13 o 
  -6  15   3     1032.35     1034.93     37.07 o 
  -5  15   3       86.20       93.29     24.17 o 
  -4  15   3     2760.03     2753.44     53.69 o 
  -3  15   3      144.00      194.44     21.76 o 
  -2  15   3     1257.65     1241.84     36.95 o 
  -1  15   3        2.90      -12.60     16.52 o 
   0  15   3     1352.93     1334.14     36.07 o 
   1  15   3       39.22       26.84     19.57 o 
   2  15   3     1299.69     1247.18     34.98 o 
   3  15   3      298.97      374.24     31.39 o 
   4  15   3      245.20      336.34     43.98 o 
   5  15   3      279.59      359.73     39.71 o 
   6  15   3     1642.29     1590.02     62.66 o 
   7  15   3        2.13       18.05     34.73 o 
  -6  16   3       10.11      -17.76     24.11 o 
  -5  16   3     1641.97     1698.22     46.95 o 
  -4  16   3        0.37      -21.98     21.98 o 
  -3  16   3     3255.39     3085.56     58.30 o 
  -2  16   3       35.74       33.37     18.34 o 
  -1  16   3      631.30      580.66     26.05 o 
   0  16   3      357.01      352.32     26.59 o 
   1  16   3      463.23      510.74     24.83 o 
   2  16   3        3.32      -16.71     18.18 o 
   3  16   3      753.85      702.02     32.63 o 
   4  16   3       94.36       67.40     34.26 o 
   5  16   3     1046.55      993.50     40.91 o 
   6  16   3       77.53      124.99     30.43 o 
  -6  17   3      254.04      375.90     55.55 o 
  -5  17   3        3.72      -26.43     26.43 o 
  -4  17   3     1880.83     1839.89     48.98 o 
  -3  17   3        0.41      -18.93     18.93 o 
  -2  17   3      303.62      384.83     29.60 o 
  -1  17   3        9.41      -20.92     20.92 o 
   0  17   3     1067.43     1063.45     34.49 o 
   1  17   3        8.96      -19.19     19.19 o 
   2  17   3     1633.38     1508.36     41.43 o 
   3  17   3       10.13      -22.43     22.43 o 
   4  17   3      881.59      857.92     38.09 o 
   5  17   3        2.71       -2.25     54.32 o 
  -4  18   3      295.71      281.70     31.75 o 
  -3  18   3     1058.08     1027.22     45.58 o 
  -2  18   3       11.41      -14.28     21.85 o 
  -1  18   3      522.79      482.43     27.16 o 
   0  18   3        0.48       21.98     34.69 o 
   1  18   3      822.92      891.44     33.28 o 
   2  18   3       50.77       -0.78     24.71 o 
   3  18   3      290.38      366.56     33.27 o 
   4  18   3       14.74       -4.75     26.87 o 
  -3  19   3       37.03       41.28     29.64 o 
  -2  19   3      480.28      516.39     30.58 o 
  -1  19   3      373.80      369.44     31.42 o 
   0  19   3      313.86      371.86     30.97 o 
   1  19   3       14.31       -1.15     22.89 o 
   2  19   3     1021.10     1103.49     44.66 o 
   3  19   3       95.93       54.37     30.12 o 
 -10   0   4     5094.41     4946.93    152.61 o 
  -8   0   4     6885.85     7038.27    151.30 o 
  -6   0   4     6055.60     6302.83    114.14 o 
  -4   0   4     9548.17     9517.05    216.17 o 
  -2   0   4    10021.56     9621.99    188.61 o 
   0   0   4      435.38      311.05     20.80 o 
   2   0   4    17629.97    17602.33    292.34 o 
   4   0   4    10040.60    10349.61    227.94 o 
   6   0   4    19991.78    19502.07    413.11 o 
   8   0   4     8926.98     8407.18    309.11 o 
  10   0   4     1132.79     1107.03     87.03 o 
 -11   1   4     1022.92      969.88     42.02 o 
 -10   1   4        2.43       15.03     26.31 o 
  -9   1   4     7345.12     7024.82    140.27 o 
  -8   1   4        5.46        3.40     19.86 o 
  -7   1   4     7073.95     6923.77    103.84 o 
  -6   1   4       14.96        8.08      8.68 o 
  -5   1   4     5333.95     5265.91     67.52 o 
  -4   1   4        0.10        2.76      5.95 o 
  -3   1   4    18186.47    18233.94    248.50 o 
  -2   1   4     1507.73     1814.46     30.56 o 
  -1   1   4     4144.99     5319.38     65.83 o 
   0   1   4     1601.51     1816.78     36.85 o 
   1   1   4    19685.16    19334.20    245.05 o 
   2   1   4       90.75      116.25      7.07 o 
   3   1   4    14842.64    15424.25    182.26 o 
   4   1   4       36.51       16.07      7.25 o 
   5   1   4     6526.08     6168.51     78.76 o 
   6   1   4        1.96       39.14     12.57 o 
   7   1   4     8768.41     7923.36    123.22 o 
   8   1   4       14.09       26.43     27.89 o 
   9   1   4     1451.79     1519.82     39.69 o 
  10   1   4       12.35      -21.37     21.37 o 
  11   1   4     1275.96     1387.67     46.77 o 
 -11   2   4        2.61       -9.87     31.83 o 
 -10   2   4     1599.65     1603.55     50.96 o 
  -9   2   4       13.03      -13.87     30.01 o 
  -8   2   4     6902.28     6700.86    114.87 o 
  -7   2   4       84.41      108.81     15.10 o 
  -6   2   4     3208.91     3119.19     54.67 o 
  -5   2   4       99.28      124.67     10.78 o 
  -4   2   4    12512.22    12459.60    149.06 o 
  -3   2   4      250.07      304.68     10.36 o 
  -2   2   4     8197.73     7281.80    103.44 o 
  -1   2   4      131.30      128.23      6.49 o 
   0   2   4    13572.64    13780.54    162.29 o 
   1   2   4     2662.81     2957.15     40.93 o 
   2   2   4    13534.87    13139.89    155.62 o 
   3   2   4      438.14      383.85     14.44 o 
   4   2   4     2440.26     2099.40     30.85 o 
   5   2   4      445.50      527.24     15.77 o 
   6   2   4    12462.90    11761.82    156.75 o 
   7   2   4        7.51       13.95     19.32 o 
   8   2   4     4851.80     4960.63    109.56 o 
   9   2   4        3.61       -6.70     23.42 o 
  10   2   4     1048.75     1013.56     40.45 o 
  11   2   4       47.84       24.14     29.61 o 
 -11   3   4     1020.00     1043.94     44.04 o 
 -10   3   4        1.49        4.44     29.69 o 
  -9   3   4     6460.75     6282.72    127.76 o 
  -8   3   4       97.54      125.73     23.59 o 
  -7   3   4     6226.67     6253.13     95.36 o 
  -6   3   4       98.43      153.04     11.75 o 
  -5   3   4     6681.18     6455.11     87.72 o 
  -4   3   4     1632.60     1881.71     28.31 o 
  -3   3   4    32289.37    33070.35    384.30 o 
  -2   3   4     1951.56     2479.68     35.36 o 
  -1   3   4    15300.79    15643.99    184.44 o 
   0   3   4      286.23      274.66      8.16 o 
   1   3   4    23352.02    23597.31    294.06 o 
   2   3   4      619.57      716.33     15.06 o 
   3   3   4    10654.40    10630.85    127.74 o 
   4   3   4     1368.30     1238.38     23.53 o 
   5   3   4     8685.01     8653.54    116.91 o 
   6   3   4      145.77      221.68     16.46 o 
   7   3   4    19370.69    18438.38    265.02 o 
   8   3   4       82.77      131.72     21.91 o 
   9   3   4     1351.33     1264.61     40.58 o 
  10   3   4       50.45       48.64     25.34 o 
  11   3   4     1175.71     1201.99     44.12 o 
 -11   4   4      212.64      229.43     50.77 o 
 -10   4   4     1695.34     1640.41     52.19 o 
  -9   4   4        5.04       -5.13     19.99 o 
  -8   4   4     6921.21     6992.30    120.06 o 
  -7   4   4      774.18      710.43     23.02 o 
  -6   4   4     4261.16     4375.86     59.53 o 
  -5   4   4      383.10      314.75     11.73 o 
  -4   4   4    16754.99    16454.38    195.65 o 
  -3   4   4       90.97      203.12      8.35 o 
  -2   4   4    15870.12    15559.27    183.66 o 
  -1   4   4       24.19       23.26      6.54 o 
   0   4   4    12161.56    12145.68    144.55 o 
   1   4   4     2377.92     2751.22     50.85 o 
   2   4   4    21669.97    21817.28    273.49 o 
   3   4   4     2547.41     2585.50     35.77 o 
   4   4   4     5287.83     5389.30     75.17 o 
   5   4   4      295.01      278.15     13.13 o 
   6   4   4     3628.04     3399.26     53.89 o 
   7   4   4       71.00      137.52     34.09 o 
   8   4   4     3268.22     3231.67     69.06 o 
   9   4   4       33.81       26.36     22.16 o 
  10   4   4     1068.97     1017.02     53.62 o 
  11   4   4      119.06      128.42     31.92 o 
 -11   5   4      540.66      496.07     33.82 o 
 -10   5   4        0.41      -29.28     29.28 o 
  -9   5   4     3006.33     3141.21     65.65 o 
  -8   5   4      294.32      352.39     24.27 o 
  -7   5   4     2757.13     2811.82     57.12 o 
  -6   5   4      422.06      412.25     14.18 o 
  -5   5   4     3342.29     3165.38     45.00 o 
  -4   5   4     2563.52     2785.36     39.63 o 
  -3   5   4    25614.71    25652.00    300.43 o 
  -2   5   4      387.72      423.63     10.97 o 
  -1   5   4     3155.48     2738.30     37.52 o 
   0   5   4       21.02       26.22      6.24 o 
   1   5   4    23926.57    24277.12    368.02 o 
   2   5   4      592.91      611.37     14.64 o 
   3   5   4     5770.03     5247.46     66.69 o 
   4   5   4        8.88       12.40      8.84 o 
   5   5   4     4244.59     4323.69     63.97 o 
   6   5   4      440.86      482.05     17.37 o 
   7   5   4     4095.11     4073.73     70.37 o 
   8   5   4       86.06       91.21     22.97 o 
   9   5   4     1005.26      959.85     36.06 o 
  10   5   4      142.44      172.64     48.93 o 
 -10   6   4     1081.42     1146.12     43.77 o 
  -9   6   4        6.81        2.94     21.52 o 
  -8   6   4     4016.03     4223.01     80.32 o 
  -7   6   4      495.37      472.20     22.20 o 
  -6   6   4     1509.19     1543.47     28.08 o 
  -5   6   4     3708.48     3817.39     53.04 o 
  -4   6   4    20094.45    19540.06    231.93 o 
  -3   6   4     1032.88     1032.17     19.11 o 
  -2   6   4    29707.50    31046.98    362.12 o 
  -1   6   4      201.77      288.76     13.24 o 
   0   6   4     7312.90     7160.18     88.21 o 
   1   6   4      957.72     1013.88     18.06 o 
   2   6   4    21040.66    20672.07    260.14 o 
   3   6   4      433.91      517.41     12.54 o 
   4   6   4     5025.41     4860.12     69.63 o 
   5   6   4       23.93       19.13     11.02 o 
   6   6   4     3308.21     3320.53     58.75 o 
   7   6   4      153.66      194.80     20.52 o 
   8   6   4     1788.86     1591.13     44.19 o 
   9   6   4       78.77       63.17     24.80 o 
  10   6   4      902.08      883.92     45.10 o 
 -10   7   4       10.32      -25.06     25.06 o 
  -9   7   4     1442.64     1528.76     42.89 o 
  -8   7   4       49.58       66.81     21.24 o 
  -7   7   4     1968.49     2042.02     57.60 o 
  -6   7   4       46.31       77.07     11.95 o 
  -5   7   4     8983.67     9072.38    113.92 o 
  -4   7   4      148.98      183.09     13.91 o 
  -3   7   4    12683.99    11813.52    143.10 o 
  -2   7   4     1361.51     1642.49     26.18 o 
  -1   7   4     7867.20     7990.17    116.92 o 
   0   7   4      105.64      105.63      8.68 o 
   1   7   4    11715.87    11400.53    137.23 o 
   2   7   4       80.85      133.47      9.69 o 
   3   7   4    10081.68    10409.40    126.49 o 
   4   7   4      559.42      546.75     14.07 o 
   5   7   4      590.00      619.88     20.61 o 
   6   7   4        8.12        8.96     14.89 o 
   7   7   4     1825.19     1845.78     41.09 o 
   8   7   4       27.70      -18.09     19.34 o 
   9   7   4      748.24      693.40     32.31 o 
  10   7   4      117.30      140.92     38.89 o 
 -10   8   4      501.97      506.93     50.53 o 
  -9   8   4       28.64      -24.56     24.56 o 
  -8   8   4     4472.18     4411.13     95.28 o 
  -7   8   4      363.29      349.34     23.20 o 
  -6   8   4     1068.88     1138.06     24.28 o 
  -5   8   4     1338.91     1364.01     25.83 o 
  -4   8   4     5883.19     5725.29     75.00 o 
  -3   8   4      362.35      370.81     12.57 o 
  -2   8   4     5674.62     5467.57     83.33 o 
  -1   8   4       18.33       32.78      9.80 o 
   0   8   4     4422.40     4111.09     58.59 o 
   1   8   4       28.29       43.92      8.28 o 
   2   8   4    13326.19    12734.23    153.26 o 
   3   8   4       19.19       37.02      8.87 o 
   4   8   4     2352.76     2322.25     42.99 o 
   5   8   4      171.01      181.74     17.56 o 
   6   8   4     2992.02     3025.57     55.64 o 
   7   8   4       24.38       35.41     17.25 o 
   8   8   4     1056.27     1002.96     35.71 o 
   9   8   4       26.89      -10.22     22.91 o 
  10   8   4      411.06      474.64     38.30 o 
 -10   9   4        0.04        0.54     39.64 o 
  -9   9   4     2223.06     2116.12     71.80 o 
  -8   9   4        0.02      -22.69     22.69 o 
  -7   9   4     1550.48     1583.25     47.25 o 
  -6   9   4      194.21      204.93     19.60 o 
  -5   9   4     4558.79     4390.19     65.85 o 
  -4   9   4       72.69       82.07     13.36 o 
  -3   9   4    12073.78    12019.65    156.78 o 
  -2   9   4        1.87       -9.77      9.77 o 
  -1   9   4    10229.02    10430.38    137.13 o 
   0   9   4        6.89       -1.46      9.48 o 
   1   9   4    13987.15    13781.16    207.64 o 
   2   9   4        0.95        5.57      9.32 o 
   3   9   4     5602.61     5611.22     78.46 o 
   4   9   4      523.94      461.54     26.58 o 
   5   9   4     1914.75     1923.19     39.59 o 
   6   9   4      137.81      183.28     19.80 o 
   7   9   4     1557.40     1375.50     35.41 o 
   8   9   4        1.03       -0.17     20.39 o 
   9   9   4      461.78      465.94     31.72 o 
  -9  10   4       15.44       19.70     28.54 o 
  -8  10   4     2282.71     2374.22     63.54 o 
  -7  10   4      392.42      392.29     32.20 o 
  -6  10   4     3461.47     3304.52     59.98 o 
  -5  10   4      235.08      259.91     17.57 o 
  -4  10   4     6259.11     6027.80     85.43 o 
  -3  10   4      406.34      433.39     16.81 o 
  -2  10   4     6114.93     5678.68     79.98 o 
  -1  10   4      792.13      832.80     20.93 o 
   0  10   4     6050.79     5912.04     81.83 o 
   1  10   4     1611.73     1733.19     33.83 o 
   2  10   4    16654.57    16990.43    233.97 o 
   3  10   4       43.31       41.82     11.59 o 
   4  10   4     3697.11     3712.75     62.89 o 
   5  10   4      114.85      158.64     22.68 o 
   6  10   4     2717.12     2624.56     51.33 o 
   7  10   4        5.10      -17.06     17.06 o 
   8  10   4     1129.82     1167.52     34.94 o 
   9  10   4       38.26       22.11     32.32 o 
  -9  11   4     1788.20     1801.66     57.09 o 
  -8  11   4      143.90      147.21     30.48 o 
  -7  11   4     1215.78     1254.70     44.87 o 
  -6  11   4        0.09      -15.78     15.78 o 
  -5  11   4     1479.33     1479.00     31.75 o 
  -4  11   4      102.67      124.43     16.01 o 
  -3  11   4     7622.07     7453.74    103.16 o 
  -2  11   4      317.18      355.71     16.54 o 
  -1  11   4     6005.61     5970.68     84.53 o 
   0  11   4      379.37      395.03     15.58 o 
   1  11   4     6033.72     5990.67     83.45 o 
   2  11   4      580.44      599.59     20.23 o 
   3  11   4     3274.13     3382.15     56.91 o 
   4  11   4      347.65      305.65     21.97 o 
   5  11   4     1298.69     1198.49     34.31 o 
   6  11   4       23.53        2.28     17.76 o 
   7  11   4     2181.11     2234.31     70.80 o 
   8  11   4        2.23      -22.37     22.37 o 
   9  11   4      823.15      898.54     38.43 o 
  -9  12   4       78.09       99.99     31.99 o 
  -8  12   4     1835.76     1907.17     76.90 o 
  -7  12   4      496.86      444.60     31.52 o 
  -6  12   4     1899.09     1787.27     44.94 o 
  -5  12   4      214.42      223.09     19.42 o 
  -4  12   4     5418.83     5263.16     78.04 o 
  -3  12   4      664.40      632.48     23.80 o 
  -2  12   4     2400.97     2352.69     41.70 o 
  -1  12   4       66.41      107.67     15.25 o 
   0  12   4     4850.85     4623.68     67.94 o 
   1  12   4     3508.44     3518.73     59.40 o 
   2  12   4     4305.92     4325.24     69.91 o 
   3  12   4      304.75      332.40     17.54 o 
   4  12   4     1259.07     1159.17     33.32 o 
   5  12   4       88.62      101.78     21.08 o 
   6  12   4     2345.87     2187.75     60.93 o 
   7  12   4       11.40       -0.51     25.82 o 
   8  12   4      867.88      879.84     48.51 o 
  -8  13   4       26.21      -28.29     28.29 o 
  -7  13   4     2124.10     2002.51     78.33 o 
  -6  13   4        8.26        3.59     19.38 o 
  -5  13   4     1726.57     1717.05     39.78 o 
  -4  13   4      223.65      293.29     20.43 o 
  -3  13   4     2390.36     2349.19     42.87 o 
  -2  13   4        9.36       -1.06     15.06 o 
  -1  13   4     1146.77     1130.83     26.89 o 
   0  13   4       31.75        7.95     14.72 o 
   1  13   4     5001.43     4835.57     84.77 o 
   2  13   4      983.03      905.42     28.74 o 
   3  13   4     4886.19     4703.08     95.71 o 
   4  13   4       11.77      -19.34     19.34 o 
   5  13   4     1358.26     1436.55     46.68 o 
   6  13   4       22.35       11.89     24.50 o 
   7  13   4     2242.37     2298.12     64.21 o 
   8  13   4       41.15      -27.09     29.20 o 
  -8  14   4      759.48      902.41     43.12 o 
  -7  14   4        0.06      -26.56     26.56 o 
  -6  14   4      820.17      837.70     30.10 o 
  -5  14   4       14.53       -3.09     18.85 o 
  -4  14   4     1461.48     1622.79     35.38 o 
  -3  14   4       42.70       26.99     17.56 o 
  -2  14   4     1798.13     1734.48     38.10 o 
  -1  14   4      352.23      393.97     22.14 o 
   0  14   4     3825.04     3778.13     70.93 o 
   1  14   4      132.33      159.74     21.50 o 
   2  14   4     1383.30     1376.24     36.31 o 
   3  14   4       27.20        8.04     21.72 o 
   4  14   4      584.66      607.40     37.43 o 
   5  14   4      364.23      417.42     33.37 o 
   6  14   4     1133.07     1227.77     45.03 o 
   7  14   4        8.24       -1.38     28.73 o 
  -7  15   4     1159.42     1175.14     55.48 o 
  -6  15   4      169.04      192.05     28.39 o 
  -5  15   4     1205.76     1175.18     38.08 o 
  -4  15   4        1.84      -18.93     18.93 o 
  -3  15   4     1917.88     1994.76     43.30 o 
  -2  15   4       20.91        2.13     18.54 o 
  -1  15   4      121.39      186.52     22.44 o 
   0  15   4      143.49      173.57     22.74 o 
   1  15   4     1513.47     1474.43     38.89 o 
   2  15   4       12.03       -8.27     21.22 o 
   3  15   4     1455.02     1472.69     49.53 o 
   4  15   4       43.84       48.47     24.83 o 
   5  15   4     1181.64     1151.99     43.00 o 
   6  15   4       16.06      -12.59     34.74 o 
   7  15   4     1493.52     1521.58     54.19 o 
  -6  16   4      588.21      593.40     31.45 o 
  -5  16   4        2.54      -24.76     24.76 o 
  -4  16   4     1495.50     1559.19     39.47 o 
  -3  16   4        2.00      -20.96     25.07 o 
  -2  16   4      726.18      710.32     29.49 o 
  -1  16   4      119.97      101.16     22.40 o 
   0  16   4      601.34      617.39     26.70 o 
   1  16   4       33.95       54.87     21.01 o 
   2  16   4     1692.68     1827.20     45.57 o 
   3  16   4       10.19      -27.33     27.33 o 
   4  16   4     1172.63     1132.24     42.17 o 
   5  16   4        2.15      -10.30     31.70 o 
   6  16   4     1313.98     1340.95     69.15 o 
  -5  17   4      523.84      563.42     34.45 o 
  -4  17   4       16.82        1.57     26.31 o 
  -3  17   4      981.49     1025.02     35.44 o 
  -2  17   4       20.56      -22.79     22.79 o 
  -1  17   4      868.08      838.17     31.84 o 
   0  17   4        0.48      -18.60     19.49 o 
   1  17   4      998.94     1020.37     34.70 o 
   2  17   4        7.81       -5.49     24.35 o 
   3  17   4      803.76      861.93     37.47 o 
   4  17   4        2.11      -25.04     25.04 o 
   5  17   4      774.84      771.88     38.83 o 
  -4  18   4      743.69      806.36     53.55 o 
  -3  18   4        2.67      -17.21     25.96 o 
  -2  18   4      577.75      583.33     30.06 o 
  -1  18   4       15.93      -20.76     20.76 o 
   0  18   4      200.09      308.65     32.32 o 
   1  18   4        7.44      -15.87     24.36 o 
   2  18   4     1294.86     1371.66     62.61 o 
   3  18   4       14.42      -26.72     26.72 o 
   4  18   4     1006.94      909.07     43.38 o 
  -2  19   4       15.35      -27.36     27.36 o 
  -1  19   4      500.85      562.57     29.91 o 
   0  19   4       53.24       12.64     23.11 o 
   1  19   4      806.60      799.03     33.80 o 
   2  19   4       20.70       27.31     38.12 o 
 -11   0   5     2424.15     2231.84     91.56 o 
  -9   0   5     5816.97     5412.59    159.73 o 
  -7   0   5     5283.91     5444.66    330.82 o 
  -5   0   5     2354.29     2492.73     71.82 o 
  -3   0   5    13224.18    12260.54    289.68 o 
  -1   0   5     9334.89     8437.67    145.76 o 
   1   0   5    28011.88    28987.22    477.89 o 
   3   0   5    26536.42    26435.61    437.53 o 
   5   0   5     6197.16     5747.05    105.57 o 
   7   0   5     7150.59     6890.38    155.31 o 
   9   0   5     1704.54     1845.75     72.63 o 
  11   0   5      821.88      906.47     64.51 o 
 -11   1   5      198.01      181.24     33.91 o 
 -10   1   5     2940.49     2889.20     89.36 o 
  -9   1   5      126.70      131.56     27.36 o 
  -8   1   5     5825.38     5722.48     90.49 o 
  -7   1   5      392.75      405.00     18.15 o 
  -6   1   5     2735.50     2812.32     49.10 o 
  -5   1   5       12.29       13.48     10.51 o 
  -4   1   5    13634.30    13822.42    192.45 o 
  -3   1   5      251.76      263.35     11.83 o 
  -2   1   5    11319.58    10230.72    160.52 o 
  -1   1   5      825.86     1008.56     17.78 o 
   0   1   5     4479.43     4166.58     53.94 o 
   1   1   5      197.91      246.25      9.00 o 
   2   1   5    25054.27    25428.70    297.18 o 
   3   1   5        3.13       14.91      7.41 o 
   4   1   5    11521.68    11322.00    137.40 o 
   5   1   5       95.23      146.90     11.28 o 
   6   1   5     9364.60     8788.59    132.93 o 
   7   1   5     3046.34     2926.18     55.92 o 
   8   1   5     7589.46     7131.26    145.77 o 
   9   1   5        7.85      -22.57     22.57 o 
  10   1   5      546.96      496.36     35.67 o 
  11   1   5       12.65      -17.14     76.31 o 
 -11   2   5     1487.01     1485.75     51.88 o 
 -10   2   5      178.94      208.71     30.46 o 
  -9   2   5     4067.80     3924.31     95.31 o 
  -8   2   5       60.56       56.59     19.33 o 
  -7   2   5     3973.04     3930.93     65.50 o 
  -6   2   5      716.52      783.49     22.12 o 
  -5   2   5     2355.04     2413.81     40.67 o 
  -4   2   5      373.87      513.48     16.30 o 
  -3   2   5    14884.98    14733.55    203.19 o 
  -2   2   5     4136.95     4653.10     55.94 o 
  -1   2   5    20144.87    19855.77    233.85 o 
   0   2   5      163.01      207.35      8.66 o 
   1   2   5    19337.22    19528.21    229.34 o 
   2   2   5     2021.13     2056.24     29.64 o 
   3   2   5    11383.89    10801.54    130.46 o 
   4   2   5       17.10       19.10      8.64 o 
   5   2   5     5055.76     4982.77     71.95 o 
   6   2   5      105.38      207.66     17.89 o 
   7   2   5     5923.88     5774.09     94.55 o 
   8   2   5      175.62      209.60     26.78 o 
   9   2   5     1892.80     1883.95     51.42 o 
  10   2   5       41.31       -6.25     26.11 o 
 -11   3   5       96.07       97.16     32.13 o 
 -10   3   5     1223.78     1106.93     42.31 o 
  -9   3   5      371.71      390.56     27.22 o 
  -8   3   5     6661.60     6642.76    114.92 o 
  -7   3   5      935.41      835.35     24.59 o 
  -6   3   5     2831.61     2748.10     48.78 o 
  -5   3   5       13.58       12.17      8.92 o 
  -4   3   5     7104.36     6808.40     85.28 o 
  -3   3   5     1679.68     1900.99     28.08 o 
  -2   3   5     6400.99     5752.79     71.96 o 
  -1   3   5     5171.25     5755.60     76.67 o 
   0   3   5     7181.26     6807.02     84.18 o 
   1   3   5      803.30      938.91     18.60 o 
   2   3   5    21712.72    22095.29    277.55 o 
   3   3   5     2193.01     2450.12     34.83 o 
   4   3   5     4622.68     4460.92     58.82 o 
   5   3   5       55.63       60.32     11.46 o 
   6   3   5     4487.72     4278.42     77.53 o 
   7   3   5      806.88      723.19     29.10 o 
   8   3   5     3847.36     3639.51     75.43 o 
   9   3   5        6.88       -8.28     22.79 o 
  10   3   5      546.47      525.74     31.10 o 
 -11   4   5      962.55      947.74     42.50 o 
 -10   4   5      485.94      407.67     31.21 o 
  -9   4   5     3520.22     3584.82     76.79 o 
  -8   4   5       26.80       39.94     21.79 o 
  -7   4   5     4948.28     5129.35     82.10 o 
  -6   4   5      681.14      692.12     21.58 o 
  -5   4   5     2847.68     2647.32     38.86 o 
  -4   4   5      266.68      313.86     13.39 o 
  -3   4   5     8049.65     7741.36    101.52 o 
  -2   4   5     5471.52     6596.54     82.14 o 
  -1   4   5     3830.84     3654.46     48.69 o 
   0   4   5      166.96      171.98      8.14 o 
   1   4   5     7179.47     6711.31     89.48 o 
   2   4   5     1971.51     1986.73     33.46 o 
   3   4   5    14809.59    14833.87    189.76 o 
   4   4   5      156.34      219.25     11.27 o 
   5   4   5     3622.28     3749.05     56.95 o 
   6   4   5      654.19      583.87     21.21 o 
   7   4   5     7486.00     7007.52    148.61 o 
   8   4   5      801.91      746.39     32.46 o 
   9   4   5     1754.02     1513.05     45.23 o 
  10   4   5      160.63      179.11     30.48 o 
 -10   5   5     1022.78     1012.89     41.65 o 
  -9   5   5       18.27       -9.02     20.28 o 
  -8   5   5     5538.42     5569.45    100.25 o 
  -7   5   5      330.11      345.67     19.11 o 
  -6   5   5     3005.01     3032.13     53.34 o 
  -5   5   5      641.18      638.58     16.11 o 
  -4   5   5    10907.01    10507.88    128.50 o 
  -3   5   5      390.65      448.89     12.41 o 
  -2   5   5    13346.82    12786.77    153.59 o 
  -1   5   5     6467.33     6870.45     98.49 o 
   0   5   5     9124.76     9502.89    115.67 o 
   1   5   5      829.75      969.64     29.81 o 
   2   5   5    16860.28    16646.71    211.44 o 
   3   5   5      756.58      849.65     22.25 o 
   4   5   5     3668.97     3768.75     51.05 o 
   5   5   5       97.10       83.22     15.89 o 
   6   5   5     2895.84     2825.81     52.29 o 
   7   5   5      129.48      160.36     22.86 o 
   8   5   5     1636.07     1551.25     43.98 o 
   9   5   5       11.84      -10.86     22.99 o 
  10   5   5      815.76      777.54     36.20 o 
 -10   6   5       47.48       65.02     29.38 o 
  -9   6   5     2254.21     2206.24     52.89 o 
  -8   6   5        1.31       38.03     20.59 o 
  -7   6   5     5513.85     5569.52     98.79 o 
  -6   6   5       30.60       24.51     17.95 o 
  -5   6   5     7589.28     7191.46     92.27 o 
  -4   6   5        9.65       23.02      9.32 o 
  -3   6   5    19947.51    19654.08    233.09 o 
  -2   6   5      144.72      162.64     10.46 o 
  -1   6   5     9983.71     9469.08    116.10 o 
   0   6   5      493.12      508.35     12.47 o 
   1   6   5     6940.12     6469.18     87.30 o 
   2   6   5     3269.42     3567.43     52.18 o 
   3   6   5    11807.71    11964.17    155.35 o 
   4   6   5       32.06       41.52     10.26 o 
   5   6   5     1164.29     1228.97     29.23 o 
   6   6   5      483.78      493.88     23.65 o 
   7   6   5     4019.87     3748.81     67.29 o 
   8   6   5      240.36      283.21     29.41 o 
   9   6   5     1287.71     1221.56     41.37 o 
  10   6   5        9.91       17.53     28.76 o 
 -10   7   5      588.32      574.85     36.97 o 
  -9   7   5       52.06       69.75     27.14 o 
  -8   7   5     5679.43     5558.63    107.12 o 
  -7   7   5       63.73       72.51     20.07 o 
  -6   7   5     3308.96     3281.40     57.76 o 
  -5   7   5      364.89      406.73     14.70 o 
  -4   7   5    11321.68    11076.26    136.33 o 
  -3   7   5     1643.26     1800.22     35.60 o 
  -2   7   5    23226.66    22879.75    270.25 o 
  -1   7   5     1830.10     2265.31     33.98 o 
   0   7   5     9349.84     9443.65    115.65 o 
   1   7   5      171.60      193.32     11.85 o 
   2   7   5     7997.36     7761.15    103.99 o 
   3   7   5        3.49       -9.47      9.50 o 
   4   7   5     2407.19     2451.63     45.08 o 
   5   7   5       27.04       11.28     13.47 o 
   6   7   5     4714.32     4432.50     74.91 o 
   7   7   5      135.25      206.51     22.02 o 
   8   7   5     2138.71     2038.65     52.88 o 
   9   7   5       62.83       53.99     26.27 o 
  10   7   5      991.85      959.40     44.08 o 
 -10   8   5        0.21      -27.42     27.42 o 
  -9   8   5     1582.22     1573.87     50.88 o 
  -8   8   5       74.46       53.90     25.33 o 
  -7   8   5     7633.83     7333.95    142.02 o 
  -6   8   5      323.95      321.43     19.04 o 
  -5   8   5     5056.81     5058.60     68.90 o 
  -4   8   5      191.72      244.62     13.92 o 
  -3   8   5    20328.44    20416.44    278.43 o 
  -2   8   5      181.48      219.28     11.87 o 
  -1   8   5     4862.06     4573.04     60.90 o 
   0   8   5       37.55       41.54      8.76 o 
   1   8   5     4907.09     4473.02     66.49 o 
   2   8   5      328.88      401.75     20.56 o 
   3   8   5     4058.30     4051.12     59.64 o 
   4   8   5       38.69       17.24     19.32 o 
   5   8   5     1664.48     1690.10     36.63 o 
   6   8   5        8.11       -1.28     15.58 o 
   7   8   5     3334.72     3219.79     61.07 o 
   8   8   5        3.50      -27.34     27.34 o 
   9   8   5      774.40      771.07     34.90 o 
  10   8   5        1.04      -11.79     49.06 o 
 -10   9   5      381.19      438.60     41.15 o 
  -9   9   5       32.67      -20.23     28.75 o 
  -8   9   5     3410.94     3282.63     78.69 o 
  -7   9   5      212.75      194.99     28.01 o 
  -6   9   5     3825.62     3910.33     74.35 o 
  -5   9   5      609.16      588.15     19.64 o 
  -4   9   5     8225.13     8166.70    111.61 o 
  -3   9   5      557.41      613.88     18.80 o 
  -2   9   5     7521.23     6886.60    107.30 o 
  -1   9   5      380.72      405.85     15.17 o 
   0   9   5     3989.13     3688.37     78.29 o 
   1   9   5      110.53      162.70     14.90 o 
   2   9   5     5888.86     5911.32     82.43 o 
   3   9   5       31.87       27.54     11.40 o 
   4   9   5     2101.33     2215.56     43.00 o 
   5   9   5      107.49      130.14     17.86 o 
   6   9   5     1660.61     1642.04     37.99 o 
   7   9   5        1.77      -18.85     18.85 o 
   8   9   5     2018.54     2025.75     53.24 o 
   9   9   5       18.28        0.75     24.88 o 
  -9  10   5      757.16      881.58     40.46 o 
  -8  10   5        0.28       -2.24     25.96 o 
  -7  10   5     3606.65     3668.83     99.95 o 
  -6  10   5        1.59      -22.46     22.46 o 
  -5  10   5     3360.43     3334.78     74.09 o 
  -4  10   5      620.70      598.75     22.36 o 
  -3  10   5    13455.52    12714.64    166.88 o 
  -2  10   5      397.45      453.33     17.03 o 
  -1  10   5     4059.50     3750.20     57.34 o 
   0  10   5      650.82      676.17     18.62 o 
   1  10   5     4648.74     4597.22     72.79 o 
   2  10   5      304.61      330.95     16.59 o 
   3  10   5     4253.81     4223.29     68.10 o 
   4  10   5       99.59       70.52     15.37 o 
   5  10   5      545.93      569.85     22.12 o 
   6  10   5       95.97       82.54     18.35 o 
   7  10   5     1866.70     1793.42     42.87 o 
   8  10   5       32.73       32.64     26.21 o 
   9  10   5      651.21      723.26     35.40 o 
  -9  11   5       19.20      -32.53     32.53 o 
  -8  11   5     1831.39     1975.60     62.97 o 
  -7  11   5        0.07      -22.97     22.97 o 
  -6  11   5     1948.26     2077.62     69.06 o 
  -5  11   5        0.38       -9.43     14.31 o 
  -4  11   5     6286.46     6101.77     88.03 o 
  -3  11   5        8.11       19.98     14.01 o 
  -2  11   5     4430.86     4346.43     65.88 o 
  -1  11   5        7.33      -11.78     11.78 o 
   0  11   5      566.15      551.28     20.28 o 
   1  11   5        9.95       20.98     13.92 o 
   2  11   5     8210.73     8237.46    121.37 o 
   3  11   5      941.50      937.40     25.63 o 
   4  11   5      658.53      611.13     25.24 o 
   5  11   5       19.48      -18.53     21.25 o 
   6  11   5     1025.70      956.58     32.98 o 
   7  11   5       44.47       34.08     23.65 o 
   8  11   5     1691.80     1774.35     49.66 o 
   9  11   5        8.51      -40.53     40.53 o 
  -8  12   5       16.87       -9.91     29.40 o 
  -7  12   5     1723.52     1769.68     61.35 o 
  -6  12   5      448.66      451.81     30.85 o 
  -5  12   5     1444.38     1604.78     34.58 o 
  -4  12   5       22.53       22.17     15.34 o 
  -3  12   5     2645.17     2548.60     44.89 o 
  -2  12   5       22.14       11.43     14.65 o 
  -1  12   5     1356.47     1282.63     28.51 o 
   0  12   5      960.37      900.39     25.78 o 
   1  12   5     2757.38     2824.65     51.17 o 
   2  12   5      235.24      281.47     19.86 o 
   3  12   5     4426.87     4326.41     91.46 o 
   4  12   5       17.83       -4.87     16.98 o 
   5  12   5     1544.73     1436.41     39.49 o 
   6  12   5        2.16      -14.53     20.43 o 
   7  12   5     1656.23     1671.72     46.77 o 
   8  12   5       30.19      -28.89     28.89 o 
  -8  13   5     1926.93     1943.09     60.76 o 
  -7  13   5       74.60       10.30     27.87 o 
  -6  13   5      690.01      678.84     34.28 o 
  -5  13   5       12.64       -2.91     17.78 o 
  -4  13   5     2082.94     2174.68     41.86 o 
  -3  13   5       18.15        5.31     15.36 o 
  -2  13   5     3723.96     3683.53     59.91 o 
  -1  13   5      128.72      153.39     19.17 o 
   0  13   5     1917.33     1917.56     40.09 o 
   1  13   5     1206.16     1136.17     29.62 o 
   2  13   5     6963.00     6811.66    121.64 o 
   3  13   5      229.90      285.15     29.15 o 
   4  13   5     1956.59     1885.52     52.28 o 
   5  13   5       78.44       76.26     25.86 o 
   6  13   5     1278.13     1261.89     65.58 o 
   7  13   5        3.29      -14.47     27.35 o 
   8  13   5     1080.69     1194.61     48.56 o 
  -7  14   5     1310.47     1283.62     48.54 o 
  -6  14   5        0.14      -18.89     25.39 o 
  -5  14   5      624.14      632.30     26.80 o 
  -4  14   5        0.87      -16.10     16.10 o 
  -3  14   5     2835.72     2828.12     50.64 o 
  -2  14   5        0.71      -18.08     18.08 o 
  -1  14   5     1310.46     1277.52     35.67 o 
   0  14   5       37.66        9.92     17.36 o 
   1  14   5     3725.70     3603.96     69.25 o 
   2  14   5      478.81      443.63     23.92 o 
   3  14   5     3462.08     3257.47     91.30 o 
   4  14   5       48.35       48.21     25.67 o 
   5  14   5     1788.92     1744.26     57.13 o 
   6  14   5        1.32      -17.54     35.49 o 
   7  14   5     1623.77     1667.54     56.24 o 
  -7  15   5       49.00       -8.85     41.13 o 
  -6  15   5      358.83      437.22     46.54 o 
  -5  15   5        0.75      -24.67     24.67 o 
  -4  15   5      894.69      973.46     30.78 o 
  -3  15   5      118.26      118.62     23.04 o 
  -2  15   5     2025.18     2016.91     47.85 o 
  -1  15   5      403.37      458.51     26.29 o 
   0  15   5      794.96      749.65     29.62 o 
   1  15   5      289.14      346.72     26.15 o 
   2  15   5     3917.21     3717.44     91.90 o 
   3  15   5      102.67       59.65     25.41 o 
   4  15   5     1483.06     1400.99     46.68 o 
   5  15   5        1.95      -17.10     24.71 o 
   6  15   5     1037.60     1112.35     44.73 o 
  -6  16   5        2.17       42.44     61.44 o 
  -5  16   5      594.90      561.77     29.94 o 
  -4  16   5       12.87      -29.87     29.87 o 
  -3  16   5     1082.66     1180.96     37.69 o 
  -2  16   5       46.98       21.66     21.10 o 
  -1  16   5      802.89      818.82     31.49 o 
   0  16   5      157.70      137.93     23.97 o 
   1  16   5     2011.27     1922.31     47.45 o 
   2  16   5      254.31      328.66     32.75 o 
   3  16   5     1910.41     1974.93     65.53 o 
   4  16   5        5.87      -27.14     29.70 o 
   5  16   5      534.67      602.79     35.24 o 
   6  16   5        2.15       15.50     34.71 o 
  -5  17   5       19.17      -28.34     28.34 o 
  -4  17   5      441.70      501.12     33.97 o 
  -3  17   5        7.50      -18.58     29.14 o 
  -2  17   5      971.18      971.37     35.32 o 
  -1  17   5        1.10      -23.50     23.50 o 
   0  17   5      291.17      352.42     29.86 o 
   1  17   5      434.41      393.75     27.29 o 
   2  17   5     1514.86     1562.43     50.15 o 
   3  17   5       11.22       -7.56     30.00 o 
   4  17   5     1014.31     1152.16     45.06 o 
   5  17   5        2.24      -26.87     26.87 o 
  -4  18   5       19.62      -12.23     28.39 o 
  -3  18   5     1113.30     1190.48     39.95 o 
  -2  18   5        2.05      -29.68     29.68 o 
  -1  18   5      405.65      480.62     29.58 o 
   0  18   5       35.90       57.60     27.52 o 
   1  18   5     1321.98     1368.42     42.03 o 
   2  18   5       18.71       -9.07     36.16 o 
   3  18   5      571.93      633.03     36.04 o 
  -1  19   5      227.09      195.71     41.03 o 
   0  19   5      672.96      722.44     33.60 o 
   1  19   5        3.85      -25.22     27.98 o 
 -10   0   6      293.10      447.82     68.10 o 
  -8   0   6     6153.54     6111.26    136.60 o 
  -6   0   6      485.23      561.58     28.24 o 
  -4   0   6     1840.21     1759.28     48.09 o 
  -2   0   6     6246.30     5181.40     93.32 o 
   0   0   6     4985.48     4524.97     97.06 o 
   2   0   6    35785.14    35550.88    665.20 o 
   4   0   6    12446.97    12501.46    214.41 o 
   6   0   6     1009.69     1100.80     42.10 o 
   8   0   6     3749.49     3532.32    146.12 o 
  10   0   6      627.29      530.06    103.67 o 
 -11   1   6     1982.19     1908.32    100.86 o 
 -10   1   6      230.66      215.10     31.79 o 
  -9   1   6     1765.75     1689.39     50.63 o 
  -8   1   6       27.81       79.04     18.19 o 
  -7   1   6     3882.33     4072.45     68.33 o 
  -6   1   6       47.16       48.06     13.77 o 
  -5   1   6     1131.64     1084.07     25.86 o 
  -4   1   6      105.71       91.57     12.28 o 
  -3   1   6    12008.27    11056.72    156.12 o 
  -2   1   6       23.23       53.20      7.46 o 
  -1   1   6    24000.04    23900.30    281.69 o 
   0   1   6      587.34      673.56     15.09 o 
   1   1   6    16662.70    17243.17    204.59 o 
   2   1   6      495.58      618.62     14.82 o 
   3   1   6    21235.98    21315.65    251.63 o 
   4   1   6       13.85        2.04      8.89 o 
   5   1   6     2391.48     2232.33     36.54 o 
   6   1   6      304.73      292.13     20.65 o 
   7   1   6     4240.05     4071.14     71.85 o 
   8   1   6       15.77        4.36     22.92 o 
   9   1   6      943.73      955.11     42.44 o 
  10   1   6        0.40      -26.81     33.83 o 
 -11   2   6      249.24      327.07     37.41 o 
 -10   2   6     1229.36     1196.04     44.31 o 
  -9   2   6      618.91      555.32     26.74 o 
  -8   2   6     6337.53     6083.11     96.40 o 
  -7   2   6       24.13       15.09     14.87 o 
  -6   2   6     2705.28     2782.93     50.10 o 
  -5   2   6       61.63       84.36     14.40 o 
  -4   2   6     3080.80     2958.25     50.08 o 
  -3   2   6      189.79      211.02     12.69 o 
  -2   2   6    38467.26    39155.95    454.97 o 
  -1   2   6      268.73      356.61     11.49 o 
   0   2   6     6313.11     5827.58     78.17 o 
   1   2   6      462.40      492.57     12.68 o 
   2   2   6    31052.41    31006.13    362.29 o 
   3   2   6       71.83       85.97     11.35 o 
   4   2   6     7917.17     7715.74     96.93 o 
   5   2   6       67.31       40.02     11.75 o 
   6   2   6     2672.81     2729.53     51.54 o 
   7   2   6      404.48      396.60     24.21 o 
   8   2   6     2979.97     2881.90     68.52 o 
   9   2   6      359.97      386.13     30.83 o 
  10   2   6      559.09      534.85     36.80 o 
 -11   3   6      732.26      811.51     40.41 o 
 -10   3   6       15.40      -24.04     27.93 o 
  -9   3   6     2245.52     2257.46     53.02 o 
  -8   3   6       66.14       69.52     20.78 o 
  -7   3   6     5155.23     5280.81     86.10 o 
  -6   3   6        7.99       -2.59     14.65 o 
  -5   3   6     2742.66     2624.41     46.81 o 
  -4   3   6        4.27      -10.09     10.09 o 
  -3   3   6    16710.13    16214.76    193.20 o 
  -2   3   6      235.29      306.87     10.59 o 
  -1   3   6     8597.85     7752.26    101.96 o 
   0   3   6      783.80      743.46     15.75 o 
   1   3   6     9459.45     9328.28    124.27 o 
   2   3   6      357.42      449.97     22.90 o 
   3   3   6    14879.55    14854.10    177.88 o 
   4   3   6       44.78       46.28     10.32 o 
   5   3   6     4190.01     4048.61     82.71 o 
   6   3   6      149.36      139.90     17.81 o 
   7   3   6     3317.53     2937.01     63.42 o 
   8   3   6      151.09      188.37     26.79 o 
   9   3   6     1973.68     1852.10     51.40 o 
  10   3   6       30.85        1.56     26.28 o 
 -10   4   6     1750.41     1600.39     52.44 o 
  -9   4   6      381.45      408.79     25.96 o 
  -8   4   6     5842.99     5603.55    101.35 o 
  -7   4   6      361.48      395.27     20.80 o 
  -6   4   6     5652.23     5602.41     96.80 o 
  -5   4   6       21.67       16.95     12.39 o 
  -4   4   6     5336.71     5067.45     71.62 o 
  -3   4   6      421.65      400.96     11.90 o 
  -2   4   6    20936.52    21173.27    265.49 o 
  -1   4   6     4605.91     5273.70     68.41 o 
   0   4   6     4204.39     3989.42     57.20 o 
   1   4   6       33.33       41.87      9.51 o 
   2   4   6    11975.24    11426.66    148.60 o 
   3   4   6      190.34      244.10     19.69 o 
   4   4   6     8777.40     9052.92    120.85 o 
   5   4   6      141.88      123.71     16.03 o 
   6   4   6     4718.73     4559.36     75.98 o 
   7   4   6      243.54      310.48     25.33 o 
   8   4   6     3626.50     3417.23     79.09 o 
   9   4   6       31.85        6.50     30.62 o 
  10   4   6      290.00      404.82     35.85 o 
 -10   5   6      219.58      234.63     35.24 o 
  -9   5   6     2390.70     2310.85     54.85 o 
  -8   5   6      518.01      526.64     34.25 o 
  -7   5   6     9892.05     9631.75    152.11 o 
  -6   5   6      249.00      278.65     19.50 o 
  -5   5   6     5066.27     5092.28     80.60 o 
  -4   5   6      119.51      157.72     15.42 o 
  -3   5   6    15377.82    14943.93    179.08 o 
  -2   5   6       44.62       81.27      9.93 o 
  -1   5   6     3381.83     3067.29     43.39 o 
   0   5   6      508.79      463.17     16.47 o 
   1   5   6     6852.07     6581.24    100.61 o 
   2   5   6        0.70       15.58      9.54 o 
   3   5   6    13060.05    13560.92    175.57 o 
   4   5   6       14.56        5.86     10.27 o 
   5   5   6     2392.50     2423.30     55.18 o 
   6   5   6     1232.80     1153.70     30.33 o 
   7   5   6     6171.39     5516.85    102.85 o 
   8   5   6      348.69      407.32     31.03 o 
   9   5   6     2352.06     2251.69     58.35 o 
  10   5   6        0.87       16.21     32.28 o 
 -10   6   6      483.96      589.00     30.91 o 
  -9   6   6       37.64       46.05     23.15 o 
  -8   6   6     3371.24     3579.99     72.55 o 
  -7   6   6        2.91       -8.73     20.16 o 
  -6   6   6     8353.92     8389.92    126.07 o 
  -5   6   6      233.47      265.52     17.91 o 
  -4   6   6     6762.79     6418.20     83.06 o 
  -3   6   6       96.71       93.94     10.81 o 
  -2   6   6    10056.23     9320.32    115.67 o 
  -1   6   6       21.41       14.40      8.62 o 
   0   6   6     4723.19     4628.85     61.02 o 
   1   6   6      198.57      229.78     12.51 o 
   2   6   6     5261.60     5451.47     76.33 o 
   3   6   6      197.91      249.16     14.44 o 
   4   6   6     2110.89     2164.84     41.72 o 
   5   6   6      247.35      295.29     20.29 o 
   6   6   6     1484.09     1500.30     33.27 o 
   7   6   6      237.15      313.98     28.29 o 
   8   6   6     4523.66     4173.35     85.59 o 
   9   6   6       18.25      -21.37     26.65 o 
  10   6   6      631.30      684.72     35.02 o 
 -10   7   6       70.29       66.03     30.51 o 
  -9   7   6     2843.98     2812.69     71.95 o 
  -8   7   6      249.36      350.31     28.79 o 
  -7   7   6     5716.94     5703.04    102.95 o 
  -6   7   6        4.35        8.29     15.47 o 
  -5   7   6     2814.49     2792.52     50.87 o 
  -4   7   6       16.47        6.44     10.24 o 
  -3   7   6    11288.17    11219.19    137.77 o 
  -2   7   6     1745.57     1887.21     30.99 o 
  -1   7   6     4045.43     3883.22     70.68 o 
   0   7   6     1069.35     1059.60     20.09 o 
   1   7   6     2952.44     2697.47     44.89 o 
   2   7   6        2.77       12.03     10.33 o 
   3   7   6     2661.86     2686.50     46.00 o 
   4   7   6       12.27       25.04     13.50 o 
   5   7   6     1485.38     1549.65     35.04 o 
   6   7   6      407.96      428.71     20.82 o 
   7   7   6     3683.34     3424.45     64.17 o 
   8   7   6      112.73      108.17     26.88 o 
   9   7   6     1623.34     1608.24     49.32 o 
 -10   8   6      539.72      560.29     33.62 o 
  -9   8   6       25.70       32.44     27.15 o 
  -8   8   6     3645.66     3735.18     86.37 o 
  -7   8   6      118.46      135.05     29.30 o 
  -6   8   6     6706.36     6617.06    113.89 o 
  -5   8   6      240.58      307.40     23.73 o 
  -4   8   6     4746.13     4555.33     67.45 o 
  -3   8   6      529.63      535.41     16.16 o 
  -2   8   6     8392.42     8288.06    109.69 o 
  -1   8   6      769.20      895.71     23.44 o 
   0   8   6     2008.47     1778.98     29.41 o 
   1   8   6     1144.29     1122.01     30.99 o 
   2   8   6     3971.06     3916.10     58.48 o 
   3   8   6       24.91       12.66     11.47 o 
   4   8   6     2917.46     2935.57     53.18 o 
   5   8   6       91.50      116.48     20.52 o 
   6   8   6     3162.83     2828.56     65.57 o 
   7   8   6       54.98       42.33     20.18 o 
   8   8   6     3663.08     3635.64     78.39 o 
   9   8   6        3.24        1.43     43.10 o 
  -9   9   6     1630.83     1761.08     56.30 o 
  -8   9   6        1.78      -44.30     44.30 o 
  -7   9   6     5270.55     5365.86    160.09 o 
  -6   9   6       44.98       12.43     20.11 o 
  -5   9   6     3314.93     3271.46     64.84 o 
  -4   9   6      951.66      879.29     25.49 o 
  -3   9   6     8261.14     7879.20    107.96 o 
  -2   9   6       66.18       77.12     13.55 o 
  -1   9   6     4077.74     4049.17     66.07 o 
   0   9   6      145.45      167.02     19.38 o 
   1   9   6     2668.22     2714.31     48.78 o 
   2   9   6      534.94      509.54     17.08 o 
   3   9   6     6191.63     6053.20     85.83 o 
   4   9   6        0.87      -14.17     14.17 o 
   5   9   6     1145.03     1140.34     30.52 o 
   6   9   6        6.33       -5.39     16.55 o 
   7   9   6     2782.85     2738.97     56.00 o 
   8   9   6        1.10        4.22     25.17 o 
   9   9   6      677.35      722.34     47.60 o 
  -9  10   6       28.12       -8.11     41.47 o 
  -8  10   6     2458.49     2541.02     70.24 o 
  -7  10   6       12.40        0.74     24.76 o 
  -6  10   6     1729.75     1870.57     46.52 o 
  -5  10   6      432.73      445.46     28.16 o 
  -4  10   6     8307.74     7891.66    109.62 o 
  -3  10   6      228.55      233.12     17.85 o 
  -2  10   6     8556.88     8338.36    114.45 o 
  -1  10   6      208.47      287.82     16.54 o 
   0  10   6     2343.98     2402.05     49.59 o 
   1  10   6      506.85      493.79     19.41 o 
   2  10   6     1291.99     1301.31     31.46 o 
   3  10   6        9.95        9.83     16.74 o 
   4  10   6     2318.33     2240.25     84.03 o 
   5  10   6       13.34       12.00     17.95 o 
   6  10   6     1301.13     1265.74     34.24 o 
   7  10   6        2.17        4.33     20.10 o 
   8  10   6     2111.80     2132.13     56.34 o 
   9  10   6        1.90      -27.41     27.41 o 
  -9  11   6     1002.63     1056.19     57.56 o 
  -8  11   6       25.44       -5.27     29.52 o 
  -7  11   6     2953.68     2963.40     74.42 o 
  -6  11   6       25.91       59.09     28.12 o 
  -5  11   6     3948.79     3823.40     74.03 o 
  -4  11   6      538.17      547.94     20.85 o 
  -3  11   6     5888.69     5664.07     82.97 o 
  -2  11   6     1582.44     1574.63     32.83 o 
  -1  11   6     2687.04     2687.12     50.47 o 
   0  11   6     1311.67     1485.12     33.76 o 
   1  11   6     4221.63     4245.34     70.28 o 
   2  11   6      261.57      301.63     20.13 o 
   3  11   6     5406.58     5210.30     93.23 o 
   4  11   6      477.47      512.07     36.15 o 
   5  11   6     1458.21     1366.88     38.74 o 
   6  11   6        0.97       -6.22     19.99 o 
   7  11   6     1728.52     1762.34     47.87 o 
   8  11   6       24.21       -0.23     47.14 o 
  -8  12   6     1984.23     2073.74     62.60 o 
  -7  12   6       86.99       27.83     28.32 o 
  -6  12   6     1508.33     1565.94     49.51 o 
  -5  12   6       52.79       44.57     20.54 o 
  -4  12   6     2563.55     2608.38     46.87 o 
  -3  12   6      113.88      102.32     24.95 o 
  -2  12   6     6308.80     6188.80     98.34 o 
  -1  12   6       38.53        5.42     16.30 o 
   0  12   6      983.21     1034.33     28.58 o 
   1  12   6       43.49        5.32     16.20 o 
   2  12   6     3837.95     3943.60     66.92 o 
   3  12   6       70.51      106.47     21.36 o 
   4  12   6     2974.09     2888.99     61.20 o 
   5  12   6        4.17      -18.84     18.84 o 
   6  12   6     1372.27     1521.39     43.66 o 
   7  12   6       18.03        4.93     24.43 o 
   8  12   6     1382.30     1463.57     47.09 o 
  -8  13   6       59.97       60.84     57.91 o 
  -7  13   6     1025.47     1190.88     46.08 o 
  -6  13   6        7.58      -16.90     25.43 o 
  -5  13   6      837.25      888.24     32.43 o 
  -4  13   6       85.81       83.98     20.48 o 
  -3  13   6     3157.96     3115.60     58.67 o 
  -2  13   6      243.71      299.69     24.25 o 
  -1  13   6     1938.14     1901.88     41.70 o 
   0  13   6      226.18      286.65     30.90 o 
   1  13   6      870.16      980.52     30.12 o 
   2  13   6        2.91      -11.72     17.12 o 
   3  13   6     1857.04     2035.76     48.77 o 
   4  13   6       11.34       12.44     19.65 o 
   5  13   6     1642.73     1510.33     48.65 o 
   6  13   6       20.81       -1.61     25.93 o 
   7  13   6     1228.61     1400.60     50.73 o 
  -7  14   6        0.59       -2.96     34.14 o 
  -6  14   6      827.93      753.40     38.41 o 
  -5  14   6      175.32      187.43     26.69 o 
  -4  14   6     1335.89     1329.88     35.84 o 
  -3  14   6      368.50      392.12     24.44 o 
  -2  14   6     2058.72     2123.02     46.21 o 
  -1  14   6      130.42      150.22     21.19 o 
   0  14   6     1577.63     1575.12     37.62 o 
   1  14   6      236.77      335.38     27.53 o 
   2  14   6     4257.74     4091.12     88.90 o 
   3  14   6      128.12       68.74     28.24 o 
   4  14   6     1999.43     1984.36     56.38 o 
   5  14   6       12.19       -2.27     32.75 o 
   6  14   6      417.83      491.08     37.10 o 
   7  14   6       42.85       81.35     33.02 o 
  -6  15   6       18.91       14.26     36.77 o 
  -5  15   6      411.34      484.74     40.89 o 
  -4  15   6       72.63       41.33     31.67 o 
  -3  15   6     2265.78     2272.10     53.35 o 
  -2  15   6       44.30       23.24     21.02 o 
  -1  15   6     2270.38     2298.30     53.05 o 
   0  15   6       88.96       52.27     21.73 o 
   1  15   6     1418.35     1424.38     39.95 o 
   2  15   6       92.36      104.99     28.03 o 
   3  15   6     2151.06     2122.54     59.00 o 
   4  15   6       67.04       33.47     27.05 o 
   5  15   6      709.63      758.63     38.03 o 
   6  15   6        1.92      -30.20     30.20 o 
  -5  16   6       20.66      -40.23     41.57 o 
  -4  16   6      428.04      492.33     29.98 o 
  -3  16   6       18.75      -24.70     24.70 o 
  -2  16   6      867.12      935.77     37.90 o 
  -1  16   6        8.23      -20.15     20.15 o 
   0  16   6      972.53     1020.52     35.26 o 
   1  16   6      283.83      321.09     29.18 o 
   2  16   6     2303.09     2257.89     90.67 o 
   3  16   6      296.50      285.05     39.82 o 
   4  16   6      991.72     1087.69     43.67 o 
   5  16   6        9.02       -0.10     27.56 o 
  -4  17   6        8.06      -26.63     26.63 o 
  -3  17   6      849.02      919.99     35.58 o 
  -2  17   6        0.64      -27.83     27.83 o 
  -1  17   6     1099.26     1119.09     38.29 o 
   0  17   6      146.04      137.65     26.81 o 
   1  17   6     1731.53     1749.97     55.07 o 
   2  17   6      207.16      261.29     46.95 o 
   3  17   6     2320.78     2313.40     65.49 o 
   4  17   6      161.12      192.76     34.75 o 
  -3  18   6        2.33      -17.13     32.30 o 
  -2  18   6     1237.33     1327.86     43.19 o 
  -1  18   6       85.98       67.76     26.88 o 
   0  18   6     1413.32     1421.87     52.51 o 
   1  18   6       36.25        8.81     28.84 o 
   2  18   6     1194.91     1219.70     47.32 o 
  -9   0   7     1348.76     1226.04     61.93 o 
  -7   0   7     7818.10     7859.19    169.29 o 
  -5   0   7     4414.77     4260.30    100.96 o 
  -3   0   7    12905.90    11969.91    294.22 o 
  -1   0   7    10133.09     9715.12    170.38 o 
   1   0   7    10360.29    10384.49    241.74 o 
   3   0   7    23129.19    23013.83    384.81 o 
   5   0   7     4167.76     4486.55    121.69 o 
   7   0   7     1545.21     1489.94     68.71 o 
   9   0   7      888.23      760.62     56.61 o 
 -10   1   7      446.71      446.94     31.67 o 
  -9   1   7       63.67       53.73     21.89 o 
  -8   1   7     2636.90     2633.96     51.84 o 
  -7   1   7        6.19       -7.19     16.11 o 
  -6   1   7     4708.80     5016.40     85.87 o 
  -5   1   7      285.74      312.93     16.72 o 
  -4   1   7     4106.22     3846.95     63.14 o 
  -3   1   7      373.13      428.14     16.79 o 
  -2   1   7    20402.52    19955.23    237.06 o 
  -1   1   7        6.13       24.39      9.55 o 
   0   1   7    15859.19    15556.69    186.41 o 
   1   1   7        0.82       -4.83      9.00 o 
   2   1   7    12997.25    13150.96    159.04 o 
   3   1   7        8.70       31.17      9.85 o 
   4   1   7     7694.90     7570.39     96.23 o 
   5   1   7        4.51       -8.85     11.70 o 
   6   1   7     1690.95     1741.17     43.46 o 
   7   1   7      154.98      141.36     23.02 o 
   8   1   7     1611.23     1436.77     67.61 o 
   9   1   7        8.09       -7.38     46.35 o 
  10   1   7      947.09      860.62     44.77 o 
 -10   2   7      181.27      218.14     41.04 o 
  -9   2   7     1360.77     1298.69     39.32 o 
  -8   2   7      318.15      311.98     23.66 o 
  -7   2   7     6486.57     6572.03    103.11 o 
  -6   2   7     1577.55     1574.05     35.33 o 
  -5   2   7     2592.15     2587.24     47.50 o 
  -4   2   7     1361.67     1421.78     30.78 o 
  -3   2   7    14996.44    14589.92    204.26 o 
  -2   2   7      275.42      312.20     11.66 o 
  -1   2   7    15956.80    15187.62    183.00 o 
   0   2   7      132.15      209.21     12.82 o 
   1   2   7     8136.77     7811.61    178.55 o 
   2   2   7       42.25       52.44      9.60 o 
   3   2   7    14606.04    13836.62    170.26 o 
   4   2   7      320.67      309.47     12.83 o 
   5   2   7     2091.07     2279.85     44.05 o 
   6   2   7      599.23      561.20     30.07 o 
   7   2   7     1811.38     1761.57     45.81 o 
   8   2   7      134.42      128.25     30.35 o 
   9   2   7     1224.44     1093.66     47.46 o 
  10   2   7      189.67      222.38     38.38 o 
 -10   3   7     1101.84     1114.71     44.41 o 
  -9   3   7      108.47      128.30     23.92 o 
  -8   3   7     3931.10     3844.71     68.45 o 
  -7   3   7        1.56       13.94     19.08 o 
  -6   3   7     3614.62     3670.89     63.56 o 
  -5   3   7     1332.63     1320.95     30.74 o 
  -4   3   7     5841.93     5665.30     87.65 o 
  -3   3   7      227.52      251.22     10.51 o 
  -2   3   7    15007.88    14638.79    176.43 o 
  -1   3   7      669.55      872.91     18.60 o 
   0   3   7    12128.92    11991.82    162.28 o 
   1   3   7       23.88       33.19      8.73 o 
   2   3   7     8417.39     8609.51    115.31 o 
   3   3   7     1171.38     1153.93     34.49 o 
   4   3   7     8065.48     7866.60    107.17 o 
   5   3   7      217.01      213.11     20.40 o 
   6   3   7     1266.90     1237.82     36.01 o 
   7   3   7        0.37        2.76     20.45 o 
   8   3   7     2008.28     1907.24     51.07 o 
   9   3   7       29.63       25.34     26.28 o 
  10   3   7      564.97      583.73     44.08 o 
 -10   4   7      199.45      273.17     34.23 o 
  -9   4   7      825.72      892.49     33.39 o 
  -8   4   7       11.88      -10.18     21.91 o 
  -7   4   7     6347.31     6242.10     99.37 o 
  -6   4   7      447.11      461.84     23.58 o 
  -5   4   7     2276.82     2224.04     43.17 o 
  -4   4   7      863.57      824.85     23.37 o 
  -3   4   7     7883.02     7311.11     92.55 o 
  -2   4   7     2176.36     2290.69     35.34 o 
  -1   4   7    10844.34    10048.87    124.42 o 
   0   4   7     2668.61     3104.13     44.20 o 
   1   4   7     3983.75     3852.86     60.85 o 
   2   4   7     2622.73     2665.15     47.18 o 
   3   4   7    11694.37    11730.57    197.09 o 
   4   4   7     1183.83     1069.29     24.19 o 
   5   4   7     2830.57     2929.76     53.61 o 
   6   4   7      112.24       92.93     17.72 o 
   7   4   7     3527.56     3381.66     71.38 o 
   8   4   7        0.49       -6.97     25.10 o 
   9   4   7     2212.12     2125.80     63.24 o 
  10   4   7        1.23      -33.47     33.47 o 
 -10   5   7     1212.85     1229.79     41.12 o 
  -9   5   7        0.29      -12.58     23.18 o 
  -8   5   7     4455.58     4474.67     86.38 o 
  -7   5   7      570.92      521.29     22.95 o 
  -6   5   7     4704.78     4733.13     78.30 o 
  -5   5   7      102.61       87.96     16.27 o 
  -4   5   7     6715.30     6772.57    102.76 o 
  -3   5   7      255.67      326.27     12.66 o 
  -2   5   7     8709.76     8264.69    104.22 o 
  -1   5   7      860.77      979.09     20.09 o 
   0   5   7     4518.80     4095.40     55.74 o 
   1   5   7        3.29        0.50     10.65 o 
   2   5   7    10386.32    10343.77    137.00 o 
   3   5   7      354.29      347.35     15.13 o 
   4   5   7     5355.71     5435.98     88.44 o 
   5   5   7      584.26      519.76     20.99 o 
   6   5   7     2294.41     2142.09     44.73 o 
   7   5   7       69.88       38.13     21.85 o 
   8   5   7     3797.48     3557.74     77.03 o 
   9   5   7       21.29       -1.33     26.80 o 
 -10   6   7       81.90       61.71     27.64 o 
  -9   6   7     1477.36     1566.99     44.92 o 
  -8   6   7      393.29      407.75     28.57 o 
  -7   6   7     6499.79     6368.36    110.56 o 
  -6   6   7      220.04      223.64     19.94 o 
  -5   6   7     3589.95     3520.58     61.42 o 
  -4   6   7      214.91      262.25     18.97 o 
  -3   6   7     8607.24     8808.01    110.82 o 
  -2   6   7       18.53       22.37     10.12 o 
  -1   6   7     7782.61     7335.67     93.75 o 
   0   6   7       33.09       29.51      8.84 o 
   1   6   7     2939.99     2966.72     49.94 o 
   2   6   7     1456.02     1406.06     32.50 o 
   3   6   7     5762.36     5607.09     79.97 o 
   4   6   7       90.68       82.14     15.78 o 
   5   6   7     1948.54     1998.50     55.33 o 
   6   6   7      227.09      264.39     22.10 o 
   7   6   7     2325.78     2256.05     54.82 o 
   8   6   7       99.68       94.67     26.65 o 
   9   6   7     2547.83     2688.14     67.01 o 
 -10   7   7     1323.70     1354.00     50.37 o 
  -9   7   7       76.40       38.64     30.15 o 
  -8   7   7     3519.74     3600.88     84.30 o 
  -7   7   7       17.35       22.53     22.72 o 
  -6   7   7     5350.16     5480.90     89.37 o 
  -5   7   7        0.88       -8.26     15.18 o 
  -4   7   7     4103.75     4010.57     67.16 o 
  -3   7   7      589.85      602.92     17.08 o 
  -2   7   7     6673.16     6528.49     85.24 o 
  -1   7   7      544.57      563.20     19.03 o 
   0   7   7      388.15      288.32     13.80 o 
   1   7   7      511.99      502.36     20.87 o 
   2   7   7     6354.42     6650.61     95.43 o 
   3   7   7      108.89      137.00     14.92 o 
   4   7   7     5634.18     5726.40     91.32 o 
   5   7   7       28.63       36.35     15.92 o 
   6   7   7     1695.32     1568.14     37.89 o 
   7   7   7       93.27       77.88     23.91 o 
   8   7   7     4563.36     4474.27    106.84 o 
   9   7   7        2.55        2.84     26.57 o 
  -9   8   7     2540.36     2459.38     68.27 o 
  -8   8   7        0.60      -26.48     26.48 o 
  -7   8   7     4185.61     4188.14    106.39 o 
  -6   8   7       89.18       70.79     20.80 o 
  -5   8   7     2526.55     2547.38     54.63 o 
  -4   8   7       19.47       22.08     16.41 o 
  -3   8   7     5047.47     5095.67     74.16 o 
  -2   8   7        5.48        6.38     12.15 o 
  -1   8   7     4960.13     4674.44     69.33 o 
   0   8   7      165.57      204.30     17.98 o 
   1   8   7     1278.40     1220.73     29.03 o 
   2   8   7      866.74     1018.97     30.66 o 
   3   8   7     8386.43     8441.91    115.84 o 
   4   8   7       24.84       46.18     16.29 o 
   5   8   7     3970.91     3937.90     69.27 o 
   6   8   7       19.96       21.98     17.63 o 
   7   8   7     3018.21     2912.83     58.64 o 
   8   8   7        8.34       -5.77     34.69 o 
   9   8   7     1859.91     1824.33     54.19 o 
  -9   9   7        0.36       -3.47     33.10 o 
  -8   9   7     3697.69     3839.87    108.42 o 
  -7   9   7      111.42       70.98     27.69 o 
  -6   9   7     4299.16     4112.19     79.40 o 
  -5   9   7      351.45      368.52     24.83 o 
  -4   9   7     2258.41     2204.43     43.72 o 
  -3   9   7      119.79      148.38     15.68 o 
  -2   9   7     5400.53     5290.93     77.36 o 
  -1   9   7       70.64       62.96     15.28 o 
   0   9   7      223.43      264.70     18.33 o 
   1   9   7      643.93      665.83     22.23 o 
   2   9   7     3323.16     3291.72     57.37 o 
   3   9   7        1.30       -5.81     14.82 o 
   4   9   7     4053.31     4099.87     70.77 o 
   5   9   7       65.12       36.29     17.71 o 
   6   9   7     2654.77     2652.00     60.02 o 
   7   9   7       46.94       57.71     22.49 o 
   8   9   7     3109.58     2990.01     70.60 o 
   9   9   7        5.69      -44.08     44.08 o 
  -9  10   7     1324.66     1461.87     52.86 o 
  -8  10   7       11.83        2.87     30.67 o 
  -7  10   7     3773.81     3949.99    113.10 o 
  -6  10   7      117.11       70.78     22.65 o 
  -5  10   7     2161.72     1997.96     47.96 o 
  -4  10   7       80.23      101.40     17.76 o 
  -3  10   7     2724.53     2690.45     46.53 o 
  -2  10   7      412.44      442.25     20.54 o 
  -1  10   7     3765.50     3874.29     72.70 o 
   0  10   7       79.13      101.81     17.35 o 
   1  10   7     1580.39     1531.80     34.56 o 
   2  10   7       16.39       18.86     15.19 o 
   3  10   7     3310.91     3374.13     66.91 o 
   4  10   7        2.24       18.15     22.26 o 
   5  10   7     1466.49     1519.05     41.73 o 
   6  10   7       17.44       -0.23     20.63 o 
   7  10   7     2029.97     2008.27     52.49 o 
   8  10   7      119.99       43.54     27.92 o 
  -8  11   7     1529.33     1704.90     56.99 o 
  -7  11   7        6.91       13.46     27.14 o 
  -6  11   7     3012.22     2985.59     64.85 o 
  -5  11   7      142.23      178.22     23.94 o 
  -4  11   7      826.58      898.50     27.83 o 
  -3  11   7      120.72      130.44     17.21 o 
  -2  11   7     7221.61     7001.84    109.00 o 
  -1  11   7      297.99      347.13     21.48 o 
   0  11   7     1922.44     1969.98     41.21 o 
   1  11   7       44.20        0.61     15.10 o 
   2  11   7     2061.49     1989.16     41.47 o 
   3  11   7      617.02      578.01     26.30 o 
   4  11   7     2380.16     2361.75     54.18 o 
   5  11   7        1.16      -19.07     25.80 o 
   6  11   7     1356.29     1382.32     46.12 o 
   7  11   7       63.58       63.83     25.34 o 
   8  11   7     1934.53     2049.77     64.07 o 
  -8  12   7        3.81      -28.38     29.49 o 
  -7  12   7     2231.78     2274.20     67.94 o 
  -6  12   7      687.82      624.65     38.24 o 
  -5  12   7      731.59      734.86     31.15 o 
  -4  12   7      149.63      140.33     20.46 o 
  -3  12   7     3658.55     3678.65     66.13 o 
  -2  12   7      378.81      414.88     22.88 o 
  -1  12   7     3244.64     3099.69     57.67 o 
   0  12   7      824.43      749.42     25.55 o 
   1  12   7     1697.71     1624.63     37.42 o 
   2  12   7      329.30      331.59     21.22 o 
   3  12   7     3062.75     2940.91     62.54 o 
   4  12   7        9.44       -3.39     20.09 o 
   5  12   7      956.80     1047.86     36.23 o 
   6  12   7        2.85       -3.99     22.36 o 
   7  12   7     1549.31     1502.97     67.16 o 
  -7  13   7      261.78      297.84     42.86 o 
  -6  13   7     1425.08     1505.61     74.88 o 
  -5  13   7       55.55       27.41     22.33 o 
  -4  13   7     1609.22     1581.84     43.87 o 
  -3  13   7     1021.40      877.05     29.64 o 
  -2  13   7     4457.17     4452.29    100.90 o 
  -1  13   7      176.93      177.82     21.44 o 
   0  13   7     2130.51     2152.38     45.47 o 
   1  13   7      154.57      129.14     20.15 o 
   2  13   7     1504.63     1535.69     41.68 o 
   3  13   7       21.66       40.62     21.35 o 
   4  13   7     2374.42     2281.81     54.76 o 
   5  13   7        6.98        7.91     32.98 o 
   6  13   7      473.64      453.69     34.33 o 
   7  13   7      117.02      191.47     35.22 o 
  -7  14   7     1035.89     1125.33     47.81 o 
  -6  14   7       35.26       -0.21     33.69 o 
  -5  14   7      876.08      979.28     41.05 o 
  -4  14   7      555.75      526.39     33.98 o 
  -3  14   7     3643.94     3537.97     66.88 o 
  -2  14   7       10.13        8.78     19.20 o 
  -1  14   7     4474.71     4314.24     75.50 o 
   0  14   7      154.74      144.63     21.95 o 
   1  14   7      483.18      542.21     24.19 o 
   2  14   7      335.60      363.04     26.57 o 
   3  14   7     2613.47     2745.81     69.54 o 
   4  14   7       34.28       37.64     32.13 o 
   5  14   7      309.24      452.85     36.86 o 
   6  14   7       10.55       -6.70     33.78 o 
  -6  15   7      799.72      834.15     49.57 o 
  -5  15   7       71.84       23.05     29.44 o 
  -4  15   7      866.62      837.74     40.64 o 
  -3  15   7      231.96      253.63     31.37 o 
  -2  15   7     2823.66     2790.70     61.56 o 
  -1  15   7        1.48       -2.29     24.47 o 
   0  15   7     2217.12     2302.70     54.16 o 
   1  15   7       32.41        6.33     22.39 o 
   2  15   7     2042.99     2131.18     63.38 o 
   3  15   7      258.48      236.11     33.22 o 
   4  15   7     1154.43     1249.39     61.54 o 
   5  15   7        4.96      -19.63     27.26 o 
  -5  16   7      411.87      500.09    111.31 o 
  -4  16   7      151.12      183.42     41.57 o 
  -3  16   7     1365.09     1429.49     43.24 o 
  -2  16   7       98.66       74.09     30.49 o 
  -1  16   7     1475.89     1573.14     44.82 o 
   0  16   7       35.65        4.74     23.24 o 
   1  16   7     1300.89     1385.70     48.04 o 
   2  16   7       10.74       -9.74     26.47 o 
   3  16   7     1452.64     1487.63     51.26 o 
   4  16   7        2.37       -2.34     27.81 o 
  -4  17   7      445.75      517.32     46.40 o 
  -3  17   7       25.29       -8.35     26.38 o 
  -2  17   7     1558.58     1663.00     47.66 o 
  -1  17   7        0.90      -24.17     24.17 o 
   0  17   7      746.95      779.28     47.57 o 
   1  17   7       50.34       39.32     28.57 o 
   2  17   7     1183.63     1275.10     47.70 o 
   3  17   7       65.33       57.72     35.26 o 
  -2  18   7        0.85      -19.42     26.91 o 
  -1  18   7      911.10      978.80     38.61 o 
   0  18   7       31.10       19.71     25.83 o 
   1  18   7      497.87      576.29     46.23 o 
 -10   0   8      328.42      365.17     50.94 o 
  -8   0   8      937.49      960.61     43.37 o 
  -6   0   8    10847.13    11171.52    232.08 o 
  -4   0   8     6358.87     5973.80    131.57 o 
  -2   0   8    29190.05    28894.09    481.53 o 
   0   0   8    10019.82     9618.35    169.69 o 
   2   0   8     3056.05     2890.19     66.69 o 
   4   0   8     5398.46     5248.89    100.07 o 
   6   0   8     2901.90     3070.95    115.43 o 
   8   0   8     2950.08     2685.24    103.30 o 
 -10   1   8        0.63      -10.95     24.43 o 
  -9   1   8      717.21      691.59     30.76 o 
  -8   1   8       35.69        8.53     21.31 o 
  -7   1   8     8781.32     8653.69    132.04 o 
  -6   1   8      549.28      589.95     29.52 o 
  -5   1   8     7858.76     7832.78    118.51 o 
  -4   1   8        1.73       21.10     13.88 o 
  -3   1   8     9830.37     9124.46    133.87 o 
  -2   1   8      493.90      519.38     20.00 o 
  -1   1   8    16719.27    16498.38    254.12 o 
   0   1   8      897.60      875.19     19.61 o 
   1   1   8     5821.55     5288.48    133.80 o 
   2   1   8       10.44       26.93     10.43 o 
   3   1   8     7884.97     7982.99    101.43 o 
   4   1   8        8.48      -10.81     13.39 o 
   5   1   8     1904.66     2105.17     42.43 o 
   6   1   8        0.03      -17.50     22.84 o 
   7   1   8     1079.20     1039.69     40.93 o 
   8   1   8        3.32      -21.63     31.57 o 
   9   1   8     1663.76     1643.05     56.87 o 
 -10   2   8      555.80      507.86     33.44 o 
  -9   2   8        0.17      -25.97     25.97 o 
  -8   2   8     1543.08     1535.21     38.25 o 
  -7   2   8     1190.63     1060.31     31.10 o 
  -6   2   8    10403.46    10516.02    155.58 o 
  -5   2   8        8.68       10.27     16.32 o 
  -4   2   8     5701.19     5542.37     87.20 o 
  -3   2   8       67.78      128.12     15.99 o 
  -2   2   8    15022.16    14111.23    171.70 o 
  -1   2   8      542.50      616.23     16.77 o 
   0   2   8     7440.15     7085.98     90.88 o 
   1   2   8      206.49      247.83     11.99 o 
   2   2   8     3372.18     3293.43     47.11 o 
   3   2   8      710.43      677.66     23.32 o 
   4   2   8     6228.81     6344.43     89.96 o 
   5   2   8       41.65       36.04     15.40 o 
   6   2   8      179.61      300.20     24.19 o 
   7   2   8       30.65       54.30     48.97 o 
   8   2   8     2411.42     2371.45     67.57 o 
   9   2   8       26.07       16.09     45.52 o 
 -10   3   8        0.03      -28.75     28.75 o 
  -9   3   8      752.33      776.48     32.46 o 
  -8   3   8        6.08        5.03     19.78 o 
  -7   3   8     4435.46     4491.41     98.77 o 
  -6   3   8     1032.34      927.65     28.56 o 
  -5   3   8     3994.96     3982.79     67.82 o 
  -4   3   8      136.94      222.13     18.58 o 
  -3   3   8     8769.64     8477.37    125.71 o 
  -2   3   8      168.49      242.99     12.82 o 
  -1   3   8    12467.34    12318.95    151.34 o 
   0   3   8     2019.41     2242.96     35.44 o 
   1   3   8     3668.62     3304.19    102.02 o 
   2   3   8     2028.60     2129.40     37.34 o 
   3   3   8     8881.74     8778.22    119.26 o 
   4   3   8      325.67      364.29     16.98 o 
   5   3   8     3273.77     3350.85     60.05 o 
   6   3   8       77.94       69.16     20.25 o 
   7   3   8     1341.58     1268.53     39.24 o 
   8   3   8       59.92       63.92     39.30 o 
   9   3   8     1903.06     1757.72     64.06 o 
 -10   4   8      690.33      690.30     33.43 o 
  -9   4   8      234.05      288.40     30.72 o 
  -8   4   8     3758.53     3504.12     65.68 o 
  -7   4   8        1.26       -6.55     19.22 o 
  -6   4   8     7841.58     7765.64    119.60 o 
  -5   4   8      832.52      787.88     23.51 o 
  -4   4   8     1854.99     1779.09     37.47 o 
  -3   4   8       62.80       92.87     15.27 o 
  -2   4   8    10419.38     9742.94    122.24 o 
  -1   4   8      131.02      191.69     13.71 o 
   0   4   8     3797.53     3616.18     51.22 o 
   1   4   8        8.40      -10.36     11.30 o 
   2   4   8    11490.44    11881.09    157.08 o 
   3   4   8      581.69      482.94     17.89 o 
   4   4   8     9183.20     9010.86    135.28 o 
   5   4   8        2.29      -11.37     15.15 o 
   6   4   8     1257.81     1218.27     37.20 o 
   7   4   8       36.44       36.04     21.16 o 
   8   4   8     2013.64     1985.88     58.32 o 
   9   4   8      154.74      199.79     35.67 o 
 -10   5   8       22.05       20.58     29.43 o 
  -9   5   8     1087.82     1003.97     36.91 o 
  -8   5   8       42.87       54.69     29.69 o 
  -7   5   8     2917.42     3073.44     58.86 o 
  -6   5   8       32.38       20.16     17.25 o 
  -5   5   8     4150.03     4238.49     71.74 o 
  -4   5   8       26.65       36.23     14.52 o 
  -3   5   8     1315.72     1219.90     29.84 o 
  -2   5   8      257.52      267.70     18.32 o 
  -1   5   8    11222.03    11015.15    136.70 o 
   0   5   8      661.18      662.27     19.20 o 
   1   5   8     1834.61     1758.07     44.88 o 
   2   5   8     1594.71     1640.40     31.84 o 
   3   5   8     7585.45     7630.98    105.61 o 
   4   5   8        1.09        5.16     16.17 o 
   5   5   8     3724.31     3648.17     65.08 o 
   6   5   8      115.29      136.81     22.27 o 
   7   5   8     1710.93     1789.80     48.50 o 
   8   5   8       83.00      109.43     26.29 o 
   9   5   8     1590.91     1681.06     52.90 o 
  -9   6   8       34.14       12.70     27.46 o 
  -8   6   8     4189.63     4037.81     86.97 o 
  -7   6   8      131.37      143.11     25.06 o 
  -6   6   8     2570.52     2710.54     53.25 o 
  -5   6   8     1007.69      962.47     35.98 o 
  -4   6   8      804.44      850.73     25.41 o 
  -3   6   8       98.67      136.74     15.17 o 
  -2   6   8    12102.63    12083.07    149.80 o 
  -1   6   8      191.37      215.27     13.49 o 
   0   6   8     3528.28     3241.59     53.84 o 
   1   6   8      609.55      655.24     20.58 o 
   2   6   8     4802.51     4876.97     71.88 o 
   3   6   8      642.45      687.69     20.89 o 
   4   6   8     7536.15     7785.65    119.59 o 
   5   6   8       74.89       60.40     18.48 o 
   6   6   8     2531.62     2403.17     50.02 o 
   7   6   8       14.98       -5.32     20.80 o 
   8   6   8     2116.58     2149.87     57.13 o 
   9   6   8       78.72      120.71     30.63 o 
  -9   7   8     1305.75     1209.89     46.88 o 
  -8   7   8        8.03       -0.09     31.31 o 
  -7   7   8     5418.55     5251.61     97.54 o 
  -6   7   8      154.32      110.07     22.98 o 
  -5   7   8     1887.01     1866.32     45.21 o 
  -4   7   8      148.32      147.36     18.33 o 
  -3   7   8     3252.03     3128.79     51.51 o 
  -2   7   8      116.38      165.53     15.69 o 
  -1   7   8     7202.48     6849.29    116.61 o 
   0   7   8        1.94      -11.71     11.71 o 
   1   7   8     4024.52     3906.25     84.95 o 
   2   7   8        9.77        9.54     12.73 o 
   3   7   8     9383.85     8963.88    132.74 o 
   4   7   8        0.95       10.75     16.92 o 
   5   7   8     3961.67     3924.97     69.89 o 
   6   7   8        1.02      -17.97     17.97 o 
   7   7   8     1997.10     2020.03     53.07 o 
   8   7   8        1.98       13.88     24.16 o 
   9   7   8     1775.75     1844.01     55.17 o 
  -9   8   8       23.66       13.55     30.85 o 
  -8   8   8     2029.40     2069.38     60.86 o 
  -7   8   8      147.46      135.72     28.12 o 
  -6   8   8     1179.29     1187.35     36.91 o 
  -5   8   8        4.55       -1.95     20.59 o 
  -4   8   8     1227.83     1168.58     34.11 o 
  -3   8   8       10.36       -7.90     12.38 o 
  -2   8   8     4930.86     4689.33     70.34 o 
  -1   8   8       62.91      109.55     17.06 o 
   0   8   8     2312.44     2120.97     42.31 o 
   1   8   8     1165.73     1040.06     25.00 o 
   2   8   8     2685.69     2747.91     46.69 o 
   3   8   8     1278.68     1288.40     46.12 o 
   4   8   8     7415.13     7212.48    113.18 o 
   5   8   8        5.95        5.32     17.82 o 
   6   8   8     1641.86     1657.35     40.75 o 
   7   8   8       19.28       -6.31     25.84 o 
   8   8   8     2011.22     1954.76     54.99 o 
  -9   9   8     1255.88     1190.84     48.85 o 
  -8   9   8       84.37      124.86     32.08 o 
  -7   9   8     3311.78     3340.02     80.50 o 
  -6   9   8      152.58      169.13     25.26 o 
  -5   9   8     1813.35     1842.46     45.85 o 
  -4   9   8      261.71      316.29     25.79 o 
  -3   9   8     3338.48     3311.28     54.18 o 
  -2   9   8      429.08      411.81     31.20 o 
  -1   9   8     4385.33     4357.17     72.91 o 
   0   9   8        1.54       -2.05     14.93 o 
   1   9   8     1191.24     1161.32     48.59 o 
   2   9   8      314.25      331.89     20.46 o 
   3   9   8     4401.28     4375.52     82.33 o 
   4   9   8       18.09       29.75     20.23 o 
   5   9   8     3366.19     3296.10     62.47 o 
   6   9   8       67.30       25.15     20.05 o 
   7   9   8     1687.72     1644.35     48.29 o 
   8   9   8      120.09      141.48     31.25 o 
  -8  10   8     2080.60     2057.36     62.40 o 
  -7  10   8       85.87       91.40     29.21 o 
  -6  10   8     3614.10     3456.21     71.96 o 
  -5  10   8      212.12      196.34     24.45 o 
  -4  10   8      978.69      993.28     35.46 o 
  -3  10   8      192.44      232.66     21.32 o 
  -2  10   8     2994.79     3110.81     68.03 o 
  -1  10   8      163.09      217.05     21.06 o 
   0  10   8     3412.70     3390.40     60.84 o 
   1  10   8       92.22       79.50     18.30 o 
   2  10   8     4232.57     4043.53     69.22 o 
   3  10   8      187.89      208.94     24.14 o 
   4  10   8     2455.64     2575.16     57.61 o 
   5  10   8       57.18       29.71     21.81 o 
   6  10   8     1009.16     1091.72     37.82 o 
   7  10   8      182.74      161.03     29.21 o 
   8  10   8     1532.36     1533.68     58.53 o 
  -8  11   8      322.58      434.42     51.28 o 
  -7  11   8     1967.09     2103.92     62.26 o 
  -6  11   8      167.61      227.70     29.09 o 
  -5  11   8      812.89      835.84     32.11 o 
  -4  11   8       44.08        8.21     22.43 o 
  -3  11   8     2115.48     2085.70     44.85 o 
  -2  11   8       45.93       56.80     19.19 o 
  -1  11   8     3280.92     3218.03     59.59 o 
   0  11   8      258.61      329.17     25.64 o 
   1  11   8     1104.21     1046.99     30.26 o 
   2  11   8      240.21      249.10     22.10 o 
   3  11   8     2609.09     2702.77     59.42 o 
   4  11   8      214.02      180.46     25.21 o 
   5  11   8     1234.53     1313.52     51.90 o 
   6  11   8      123.72       80.00     27.04 o 
   7  11   8     1167.76     1231.73     46.24 o 
  -7  12   8       83.06       59.41     30.80 o 
  -6  12   8     1837.29     1904.59     51.01 o 
  -5  12   8      134.54      108.35     28.07 o 
  -4  12   8      961.95     1017.98     40.29 o 
  -3  12   8      139.34      145.74     21.65 o 
  -2  12   8     2287.54     2391.98     49.51 o 
  -1  12   8        6.49      -14.48     17.98 o 
   0  12   8     3295.72     3073.55     58.10 o 
   1  12   8      739.55      659.05     25.62 o 
   2  12   8     1659.65     1622.58     43.52 o 
   3  12   8       26.92       67.13     22.40 o 
   4  12   8     1967.20     2052.30     51.59 o 
   5  12   8        8.39      -24.33     24.33 o 
   6  12   8      658.47      680.06     32.65 o 
   7  12   8      147.40      155.32     35.34 o 
  -7  13   8     1728.31     1702.95     57.31 o 
  -6  13   8        1.13      -19.97     33.24 o 
  -5  13   8     1301.23     1343.37     60.78 o 
  -4  13   8      268.95      276.82     52.96 o 
  -3  13   8     2247.05     2230.32     49.25 o 
  -2  13   8        1.71       14.31     19.42 o 
  -1  13   8     2555.43     2616.44     53.41 o 
   0  13   8      205.94      232.50     24.02 o 
   1  13   8     2023.05     2033.84     64.45 o 
   2  13   8       49.53       57.31     22.59 o 
   3  13   8     2304.47     2401.85     56.83 o 
   4  13   8       34.93       47.68     28.04 o 
   5  13   8      881.11      932.98     36.41 o 
   6  13   8       42.11       24.79     25.38 o 
  -6  14   8     1477.85     1541.88     63.80 o 
  -5  14   8      153.41      196.18     35.13 o 
  -4  14   8     1318.67     1383.54     50.12 o 
  -3  14   8       52.68       38.54     26.58 o 
  -2  14   8     3439.24     3333.92     64.37 o 
  -1  14   8       47.11       57.64     21.03 o 
   0  14   8      962.74      979.29     31.61 o 
   1  14   8       12.45        1.48     18.88 o 
   2  14   8      827.61      860.88     33.23 o 
   3  14   8        2.52      -18.12     23.68 o 
   4  14   8     1117.73     1190.08     48.79 o 
   5  14   8       73.62       72.95     30.55 o 
  -5  15   8      744.29      890.87     44.29 o 
  -4  15   8       58.95       28.92     36.00 o 
  -3  15   8     1161.23     1234.90     41.64 o 
  -2  15   8      214.82      224.28     27.14 o 
  -1  15   8     2221.15     2336.11     51.47 o 
   0  15   8       22.66      -12.05     27.78 o 
   1  15   8     1426.76     1461.50     42.94 o 
   2  15   8        3.88        7.74     27.07 o 
   3  15   8      808.44      929.41     41.37 o 
   4  15   8       18.94       23.75     30.18 o 
   5  15   8      232.94      239.52     36.26 o 
  -4  16   8      827.62      903.01     50.01 o 
  -3  16   8       50.51        6.96     27.27 o 
  -2  16   8     2164.66     2155.84     54.59 o 
  -1  16   8      217.29      236.36     30.07 o 
   0  16   8     1624.56     1602.08     51.39 o 
   1  16   8      182.01      222.09     33.86 o 
   2  16   8      718.24      698.61     37.68 o 
   3  16   8       10.52       12.00     33.29 o 
   4  16   8      842.77      826.18     67.38 o 
  -3  17   8     1588.51     1504.20     75.69 o 
  -2  17   8      140.78      171.96     29.34 o 
  -1  17   8      960.23     1039.35     65.97 o 
   0  17   8      181.59      232.74     30.89 o 
   1  17   8      403.20      442.18     36.11 o 
   2  17   8       32.79       -9.57     28.46 o 
  -9   0   9      761.89      818.39     44.22 o 
  -7   0   9     6770.90     6476.88    158.53 o 
  -5   0   9    11436.31    11132.24    232.00 o 
  -3   0   9     8284.58     8203.72    175.51 o 
  -1   0   9    14795.98    14531.40    251.14 o 
   1   0   9     1825.15     1669.90     87.48 o 
   3   0   9     2639.28     2857.32     92.47 o 
   5   0   9     3307.38     3409.73    160.99 o 
   7   0   9     1378.10     1436.48     71.00 o 
   9   0   9     2201.29     2221.56     99.69 o 
 -10   1   9      999.97      987.95     43.98 o 
  -9   1   9       31.45       30.99     23.03 o 
  -8   1   9     2283.52     2248.49     49.36 o 
  -7   1   9        1.33      -11.06     19.76 o 
  -6   1   9     6143.39     6016.36     97.49 o 
  -5   1   9      577.78      584.01     23.79 o 
  -4   1   9     5822.35     5720.33     91.24 o 
  -3   1   9     2097.00     2257.95     45.25 o 
  -2   1   9     8199.24     7960.97    121.25 o 
  -1   1   9       10.79        3.94     11.63 o 
   0   1   9     3701.43     3323.46     48.83 o 
   1   1   9      145.14      168.04     15.02 o 
   2   1   9     2340.47     2201.36     35.63 o 
   3   1   9      132.29      185.64     18.26 o 
   4   1   9     3887.40     3947.26     61.75 o 
   5   1   9        1.25       -4.82     25.90 o 
   6   1   9      983.58     1026.52     40.02 o 
   7   1   9       87.95       49.56     26.16 o 
   8   1   9     2127.55     2080.54     64.20 o 
   9   1   9        8.18      -20.03     29.49 o 
 -10   2   9      215.20      283.64     48.09 o 
  -9   2   9      942.70      891.82     35.56 o 
  -8   2   9      321.09      334.62     26.83 o 
  -7   2   9     4836.83     4970.01     85.02 o 
  -6   2   9       40.13       47.29     19.11 o 
  -5   2   9     6097.02     6193.85     98.81 o 
  -4   2   9      288.03      360.53     19.39 o 
  -3   2   9     6853.15     6642.10    103.20 o 
  -2   2   9      136.12      168.47     19.19 o 
  -1   2   9    10840.63    10463.37    140.50 o 
   0   2   9       21.99        9.64     11.23 o 
   1   2   9     1981.47     1676.68     62.21 o 
   2   2   9       90.09       79.36     19.01 o 
   3   2   9     3792.29     3863.16     60.23 o 
   4   2   9       11.78        3.95     16.54 o 
   5   2   9     2384.85     2476.32     49.35 o 
   6   2   9      534.42      434.31     33.09 o 
   7   2   9     1092.73     1145.39     44.78 o 
   8   2   9       11.70       26.09     31.15 o 
   9   2   9     2247.59     2257.44     71.20 o 
  -9   3   9       67.58       80.78     26.23 o 
  -8   3   9     2150.23     2052.36     47.13 o 
  -7   3   9      402.76      458.54     24.39 o 
  -6   3   9    10230.28    10069.52    151.46 o 
  -5   3   9      750.28      700.48     25.24 o 
  -4   3   9     7292.46     6941.23    107.69 o 
  -3   3   9        6.61       -9.63     14.30 o 
  -2   3   9    10384.98     9809.49    150.54 o 
  -1   3   9       90.23      155.40     17.14 o 
   0   3   9     5673.46     5471.49     73.68 o 
   1   3   9      744.12      730.58     20.94 o 
   2   3   9     4286.52     4298.81     65.26 o 
   3   3   9       29.66       56.20     14.33 o 
   4   3   9     7384.50     7313.44    113.54 o 
   5   3   9       87.18      105.00     18.57 o 
   6   3   9     2077.37     2058.32     50.85 o 
   7   3   9      102.16       87.70     28.38 o 
   8   3   9     1691.73     1727.00     60.26 o 
   9   3   9      113.80      168.79     37.13 o 
  -9   4   9      980.72      912.97     36.44 o 
  -8   4   9       32.63        3.36     20.60 o 
  -7   4   9     3338.85     3367.17     64.20 o 
  -6   4   9      307.70      336.09     25.39 o 
  -5   4   9     3207.83     3260.14     60.08 o 
  -4   4   9      497.73      489.18     21.45 o 
  -3   4   9     7045.88     6814.43    106.23 o 
  -2   4   9     1289.05     1191.33     35.53 o 
  -1   4   9     9033.84     8715.81    119.58 o 
   0   4   9      422.80      459.89     17.84 o 
   1   4   9     3164.30     3068.87     97.99 o 
   2   4   9      498.18      469.36     18.18 o 
   3   4   9     4917.66     5127.82     76.25 o 
   4   4   9       83.30       72.07     22.52 o 
   5   4   9     4560.73     4639.67     79.43 o 
   6   4   9        3.16       -9.03     25.79 o 
   7   4   9     1264.35     1263.86     40.56 o 
   8   4   9       26.09       25.55     30.16 o 
   9   4   9     1474.27     1481.72     67.37 o 
  -9   5   9       12.36        4.93     53.55 o 
  -8   5   9     1703.38     1731.01     43.28 o 
  -7   5   9       21.99       29.45     20.96 o 
  -6   5   9     7313.95     7110.38    122.09 o 
  -5   5   9        1.02       26.77     17.17 o 
  -4   5   9     1226.71     1210.85     31.55 o 
  -3   5   9        1.49        7.29     15.48 o 
  -2   5   9     7524.62     7023.27     92.48 o 
  -1   5   9      583.32      573.35     22.51 o 
   0   5   9     8466.87     8162.46    147.20 o 
   1   5   9     2368.22     2332.07     41.53 o 
   2   5   9     1321.86     1476.60     46.00 o 
   3   5   9       39.97       64.52     15.06 o 
   4   5   9     7351.95     7040.98    110.75 o 
   5   5   9      333.77      337.93     23.21 o 
   6   5   9     2099.32     2151.48     53.39 o 
   7   5   9       27.74        0.43     22.95 o 
   8   5   9     1417.79     1471.91     53.64 o 
   9   5   9       27.72      -26.75     30.68 o 
  -9   6   9      900.79      868.46     36.80 o 
  -8   6   9       66.82       70.70     38.12 o 
  -7   6   9     4273.14     4138.33     82.19 o 
  -6   6   9        9.80      -19.72     19.72 o 
  -5   6   9     1709.84     1786.03     40.46 o 
  -4   6   9      398.49      386.22     20.64 o 
  -3   6   9     2349.83     2279.58     47.04 o 
  -2   6   9      371.64      339.90     15.44 o 
  -1   6   9     6407.64     6313.73     90.61 o 
   0   6   9      180.84      219.33     18.13 o 
   1   6   9     4479.73     4280.40     65.84 o 
   2   6   9      282.32      284.38     18.47 o 
   3   6   9     7170.60     7014.13     99.86 o 
   4   6   9      103.08      124.51     32.58 o 
   5   6   9     3483.10     3610.33     66.61 o 
   6   6   9       63.75       65.06     23.43 o 
   7   6   9     1265.11     1261.06     41.49 o 
   8   6   9        5.81       -0.18     24.19 o 
  -9   7   9       25.85      -12.35     30.03 o 
  -8   7   9      692.06      676.46     36.95 o 
  -7   7   9       30.51      -18.28     21.99 o 
  -6   7   9     2077.83     2344.39     55.20 o 
  -5   7   9       56.57       32.43     21.80 o 
  -4   7   9      399.68      456.04     23.56 o 
  -3   7   9      118.55      116.55     25.61 o 
  -2   7   9     3667.99     3654.89     58.89 o 
  -1   7   9        4.73       27.43     13.91 o 
   0   7   9     8983.95     8990.15    123.86 o 
   1   7   9      760.20      702.89     22.01 o 
   2   7   9     2456.42     2589.40     56.56 o 
   3   7   9     1410.12     1418.24     35.22 o 
   4   7   9     5390.00     5457.98     90.36 o 
   5   7   9      702.79      584.59     25.43 o 
   6   7   9     1207.90     1191.04     35.05 o 
   7   7   9        1.00        9.51     24.72 o 
   8   7   9      645.67      690.26     34.60 o 
  -8   8   9       59.61        9.45     27.67 o 
  -7   8   9     2477.37     2649.77     61.57 o 
  -6   8   9        2.26      -25.33     25.33 o 
  -5   8   9     1396.23     1335.13     55.24 o 
  -4   8   9        3.75      -16.54     17.95 o 
  -3   8   9      705.58      702.06     33.32 o 
  -2   8   9       81.21      148.44     19.34 o 
  -1   8   9     6453.27     6136.75     96.83 o 
   0   8   9       42.70       -3.80     18.01 o 
   1   8   9     3663.95     3551.21     76.68 o 
   2   8   9      187.02      249.53     19.57 o 
   3   8   9     7616.27     7267.19    136.14 o 
   4   8   9        4.51       -3.62     17.80 o 
   5   8   9     2258.87     2337.34     50.20 o 
   6   8   9        1.08      -18.66     22.49 o 
   7   8   9      633.62      685.09     33.10 o 
   8   8   9        0.70      -28.12     28.12 o 
  -8   9   9      487.26      491.33     36.16 o 
  -7   9   9        4.70      -25.43     30.82 o 
  -6   9   9     2032.05     2075.10     52.11 o 
  -5   9   9       26.97       -3.82     25.66 o 
  -4   9   9      650.10      662.44     32.87 o 
  -3   9   9       15.70      -23.46     23.46 o 
  -2   9   9     4158.77     4151.47     71.65 o 
  -1   9   9        1.15       23.72     17.12 o 
   0   9   9     5461.56     5294.44     86.26 o 
   1   9   9      523.62      499.19     22.64 o 
   2   9   9     4095.51     3915.31     75.24 o 
   3   9   9       58.01       73.54     21.62 o 
   4   9   9     4927.07     4936.27     93.16 o 
   5   9   9        9.68      -11.60     21.69 o 
   6   9   9     1061.20     1120.45     38.65 o 
   7   9   9        2.93       18.87     26.57 o 
   8   9   9      670.46      636.22     60.10 o 
  -8  10   9       58.83       50.88     32.37 o 
  -7  10   9     1934.44     1995.22     60.82 o 
  -6  10   9       71.23       40.61     23.66 o 
  -5  10   9     1217.94     1230.13     77.64 o 
  -4  10   9        1.21      -21.70     21.70 o 
  -3  10   9      953.88      974.03     39.59 o 
  -2  10   9       29.89       23.43     17.96 o 
  -1  10   9     6361.28     5978.88     96.21 o 
   0  10   9       36.70        3.74     17.84 o 
   1  10   9     1839.91     1714.15     42.31 o 
   2  10   9      324.39      375.53     27.34 o 
   3  10   9     4029.62     4153.64     86.77 o 
   4  10   9      217.73      209.01     27.55 o 
   5  10   9     2776.55     2864.43     64.86 o 
   6  10   9      141.80      104.52     35.85 o 
   7  10   9      614.84      652.76     37.51 o 
  -7  11   9      177.62      162.07     51.78 o 
  -6  11   9     1315.90     1376.72     49.40 o 
  -5  11   9        7.07        9.50     26.29 o 
  -4  11   9      846.62      783.26     37.34 o 
  -3  11   9       84.29       58.75     25.81 o 
  -2  11   9     2537.85     2639.39     64.75 o 
  -1  11   9        1.18      -11.99     18.41 o 
   0  11   9     4642.95     4335.63     75.22 o 
   1  11   9       39.47       25.72     19.60 o 
   2  11   9     2289.49     2278.23     55.69 o 
   3  11   9        4.56      -13.47     21.49 o 
   4  11   9     2928.92     3032.37     67.00 o 
   5  11   9       41.06       47.87     24.51 o 
   6  11   9      470.72      506.29     34.54 o 
   7  11   9       92.47      162.68     30.18 o 
  -7  12   9     1562.06     1482.44     63.61 o 
  -6  12   9       20.29      -27.26     27.26 o 
  -5  12   9     1989.49     1919.88     76.14 o 
  -4  12   9       12.53      -25.45     25.45 o 
  -3  12   9     1173.71     1138.52     44.69 o 
  -2  12   9       83.90       81.37     21.38 o 
  -1  12   9     4071.75     3775.18     68.86 o 
   0  12   9      195.80      222.28     23.99 o 
   1  12   9      986.68      954.61     43.72 o 
   2  12   9        3.74       -7.18     20.31 o 
   3  12   9     2427.58     2462.12     58.24 o 
   4  12   9      204.08      218.67     32.81 o 
   5  12   9     1483.95     1614.42     47.62 o 
   6  12   9      250.29      282.25     49.25 o 
  -6  13   9     2430.37     2489.98     70.29 o 
  -5  13   9      229.72      233.62     36.22 o 
  -4  13   9     1365.11     1325.48     49.51 o 
  -3  13   9       17.84      -25.51     25.51 o 
  -2  13   9     2214.27     2265.71     49.94 o 
  -1  13   9       25.79        9.87     20.20 o 
   0  13   9      630.84      678.67     27.44 o 
   1  13   9        2.98      -20.36     20.36 o 
   2  13   9     1034.44      986.60     44.49 o 
   3  13   9       29.03       36.68     23.20 o 
   4  13   9     1181.24     1231.03     41.53 o 
   5  13   9       35.83       15.87     28.52 o 
  -5  14   9     1511.27     1527.01     55.29 o 
  -4  14   9        7.35      -23.45     29.54 o 
  -3  14   9      507.99      602.65     48.47 o 
  -2  14   9       87.91       92.80     23.81 o 
  -1  14   9     1271.39     1399.15     38.69 o 
   0  14   9        4.31       13.88     49.19 o 
   1  14   9      671.06      647.51     27.38 o 
   2  14   9       11.75      -17.08     22.55 o 
   3  14   9      493.81      561.00     30.47 o 
   4  14   9        1.58      -13.97     27.75 o 
   5  14   9      522.12      605.76     33.77 o 
  -4  15   9      944.94      879.48     44.73 o 
  -3  15   9        2.45       -8.28     36.54 o 
  -2  15   9     1370.41     1426.23     45.76 o 
  -1  15   9       30.95      -20.06     23.54 o 
   0  15   9      608.42      689.64     29.85 o 
   1  15   9       39.75       22.92     27.48 o 
   2  15   9      402.61      467.15     44.22 o 
   3  15   9       72.28       82.21     36.02 o 
   4  15   9      878.06      882.11     43.06 o 
  -3  16   9      907.54      955.75     51.95 o 
  -2  16   9        9.59      -17.38     28.18 o 
  -1  16   9     2071.35     2118.40     59.87 o 
   0  16   9       31.48       -4.76     26.29 o 
   1  16   9      345.18      441.41     40.30 o 
   2  16   9       22.03       20.23     29.56 o 
  -8   0  10     2579.78     2563.00     79.30 o 
  -6   0  10     6304.77     6165.28    142.80 o 
  -4   0  10     1048.85      994.47     41.91 o 
  -2   0  10     4676.67     4541.73    109.05 o 
   0   0  10     4112.58     4091.01     83.14 o 
   2   0  10     1034.69      940.67     36.42 o 
   4   0  10     5319.46     5685.01    130.64 o 
   6   0  10     1319.95     1399.29     70.09 o 
   8   0  10     1500.01     1540.47    119.48 o 
  -9   1  10     1803.08     1739.89     45.61 o 
  -8   1  10        3.41      -22.19     22.19 o 
  -7   1  10     4380.30     4339.31     78.06 o 
  -6   1  10        0.53      -16.89     18.90 o 
  -5   1  10    11661.99    11515.78    170.75 o 
  -4   1  10       10.93      -16.01     16.01 o 
  -3   1  10     4975.29     5017.17     84.28 o 
  -2   1  10        4.91      -15.03     15.03 o 
  -1   1  10     8249.06     8304.23    107.17 o 
   0   1  10       10.02       -3.34     12.07 o 
   1   1  10      886.77      741.23     20.68 o 
   2   1  10        5.88       -1.01     12.97 o 
   3   1  10     2501.67     2571.36     49.82 o 
   4   1  10       28.25       45.79     19.50 o 
   5   1  10     7422.77     7193.48    145.65 o 
   6   1  10       44.58       35.06     38.08 o 
   7   1  10     1695.96     1746.44     65.06 o 
   8   1  10        2.07        2.00     37.28 o 
  -9   2  10       53.75       32.31     23.78 o 
  -8   2  10     2454.97     2438.95     53.96 o 
  -7   2  10       69.25       77.08     23.78 o 
  -6   2  10     5220.90     5162.86     87.71 o 
  -5   2  10      320.81      401.71     24.64 o 
  -4   2  10     4088.33     4077.49     71.53 o 
  -3   2  10     2476.63     2450.25     49.98 o 
  -2   2  10     4672.55     4707.37     79.36 o 
  -1   2  10      146.62      225.14     17.98 o 
   0   2  10     5789.63     5626.78     76.51 o 
   1   2  10      107.62      124.08     15.96 o 
   2   2  10     1649.94     1597.04     49.39 o 
   3   2  10       18.51        8.38     14.32 o 
   4   2  10     5251.46     5440.25     99.59 o 
   5   2  10      179.78      217.90     64.46 o 
   6   2  10     2695.94     2648.35     71.45 o 
   7   2  10       71.64       83.79     30.95 o 
   8   2  10     1502.94     1521.87     55.65 o 
  -9   3  10      907.55      979.96     39.14 o 
  -8   3  10        5.05      -25.37     25.37 o 
  -7   3  10     2723.94     2716.66     56.36 o 
  -6   3  10      185.54      195.68     24.58 o 
  -5   3  10     4875.60     4947.59     84.02 o 
  -4   3  10        0.90      -18.84     18.84 o 
  -3   3  10      130.10      152.00     20.20 o 
  -2   3  10       60.80       61.32     26.60 o 
  -1   3  10     8050.76     7888.01    102.66 o 
   0   3  10        0.50      -14.86     14.86 o 
   1   3  10     2176.89     2137.90     43.92 o 
   2   3  10       31.08       19.91     16.93 o 
   3   3  10     2448.80     2457.38     44.50 o 
   4   3  10       40.82       63.76     18.17 o 
   5   3  10     1545.30     1595.74     59.44 o 
   6   3  10        0.06      -23.11     23.11 o 
   7   3  10      793.84      770.72     39.47 o 
   8   3  10        0.40       -6.59     37.78 o 
  -9   4  10       84.13       91.73     28.57 o 
  -8   4  10      569.84      593.86     28.18 o 
  -7   4  10       17.37       -2.24     18.64 o 
  -6   4  10     5295.34     5225.89     89.07 o 
  -5   4  10      340.14      394.96     24.74 o 
  -4   4  10     6010.15     5897.63    117.49 o 
  -3   4  10      629.78      516.89     24.25 o 
  -2   4  10     6698.64     6593.74    104.19 o 
  -1   4  10      318.08      347.04     17.68 o 
   0   4  10     7747.49     7300.31    103.38 o 
   1   4  10       30.38       -9.35     15.04 o 
   2   4  10      861.79      859.90     30.52 o 
   3   4  10       99.34      109.29     17.13 o 
   4   4  10     4009.90     4045.97     71.76 o 
   5   4  10      291.77      325.65     24.24 o 
   6   4  10     1731.15     1768.32     56.37 o 
   7   4  10       21.90       35.53     31.69 o 
   8   4  10     1041.90     1090.98     48.59 o 
  -9   5  10      758.82      833.24     41.34 o 
  -8   5  10        2.44      -25.09     25.09 o 
  -7   5  10     2261.38     2227.92     54.82 o 
  -6   5  10      559.81      500.95     25.17 o 
  -5   5  10     3158.71     3175.83     60.65 o 
  -4   5  10     1174.69     1074.08     48.60 o 
  -3   5  10     3447.15     3456.43     63.95 o 
  -2   5  10      759.77      752.70     29.93 o 
  -1   5  10     9870.26     9661.49    132.46 o 
   0   5  10       15.74       21.46     15.15 o 
   1   5  10     4853.69     4821.87    118.92 o 
   2   5  10      106.56      107.01     20.09 o 
   3   5  10     2877.34     2903.77     50.59 o 
   4   5  10       84.12      113.49     27.51 o 
   5   5  10     3874.31     3954.55     72.13 o 
   6   5  10       86.45       37.38     24.68 o 
   7   5  10      535.48      584.74     36.19 o 
   8   5  10        4.26        1.19     43.49 o 
  -9   6  10      119.32      114.11     39.49 o 
  -8   6  10      512.52      516.45     30.75 o 
  -7   6  10       30.80       28.94     24.74 o 
  -6   6  10     3985.55     4040.36     89.99 o 
  -5   6  10      258.93      291.00     24.92 o 
  -4   6  10     1541.22     1538.97     38.52 o 
  -3   6  10      112.14      125.55     19.82 o 
  -2   6  10     2975.63     2929.92     62.54 o 
  -1   6  10      214.15      233.55     19.39 o 
   0   6  10     8034.87     8100.35    114.00 o 
   1   6  10      103.57      117.41     17.80 o 
   2   6  10     3368.40     3224.72     76.02 o 
   3   6  10      100.14      144.16     20.45 o 
   4   6  10     3353.86     3417.30     64.22 o 
   5   6  10       46.48       56.99     22.06 o 
   6   6  10      852.35      992.28     36.89 o 
   7   6  10       10.14      -22.68     22.68 o 
   8   6  10      567.29      584.43     47.82 o 
  -8   7  10        1.23      -24.19     26.94 o 
  -7   7  10      809.31      851.44     66.72 o 
  -6   7  10      127.14      164.02     26.33 o 
  -5   7  10     4115.19     3972.07     87.52 o 
  -4   7  10      203.82      197.65     24.23 o 
  -3   7  10     2804.33     2625.64     81.03 o 
  -2   7  10      496.07      475.18     30.00 o 
  -1   7  10     8644.55     8254.95    129.86 o 
   0   7  10       15.27        6.02     15.55 o 
   1   7  10     4216.96     4205.15     66.84 o 
   2   7  10      152.02      161.68     23.20 o 
   3   7  10     5109.02     4804.06     81.96 o 
   4   7  10       13.65        0.56     19.04 o 
   5   7  10     3356.59     3437.02     66.24 o 
   6   7  10        7.09      -18.88     22.20 o 
   7   7  10      277.12      413.56     36.05 o 
   8   7  10        0.76      -30.24     30.24 o 
  -8   8  10      433.12      499.67     41.13 o 
  -7   8  10       92.29      107.51     27.14 o 
  -6   8  10     4212.74     4039.01    123.63 o 
  -5   8  10      120.00      131.59     24.14 o 
  -4   8  10     2195.77     2139.93     60.10 o 
  -3   8  10       20.24       13.51     31.88 o 
  -2   8  10     4298.39     4113.12     90.76 o 
  -1   8  10      183.86      197.59     21.42 o 
   0   8  10     7034.04     6824.12    107.13 o 
   1   8  10      161.53      232.01     23.02 o 
   2   8  10     4496.92     4471.66    200.42 o 
   3   8  10      107.67      134.74     24.17 o 
   4   8  10     3778.82     3839.57     77.93 o 
   5   8  10      417.98      391.55     26.91 o 
   6   8  10      848.15      896.71     32.58 o 
   7   8  10       52.99       61.88     26.22 o 
  -8   9  10       27.97      -36.28     36.28 o 
  -7   9  10     1449.35     1414.98     45.08 o 
  -6   9  10       22.18       -2.32     22.75 o 
  -5   9  10     2141.97     2234.85     62.79 o 
  -4   9  10       48.05      -10.87     26.55 o 
  -3   9  10     1076.78      983.63     56.18 o 
  -2   9  10       13.67       19.92     24.05 o 
  -1   9  10     3528.24     3415.42     62.68 o 
   0   9  10       94.09      148.94     21.68 o 
   1   9  10     5080.63     4834.02     81.58 o 
   2   9  10        5.76      -16.82     17.35 o 
   3   9  10     2021.18     1987.29     50.15 o 
   4   9  10       32.37       26.37     22.38 o 
   5   9  10     1962.81     1969.13     60.84 o 
   6   9  10       15.06       28.26     36.11 o 
   7   9  10      346.68      424.01     39.00 o 
  -7  10  10      277.16      339.46     40.34 o 
  -6  10  10     1740.36     1801.64     57.23 o 
  -5  10  10      305.60      343.61     37.10 o 
  -4  10  10      380.83      512.35     38.82 o 
  -3  10  10        5.83        1.55     26.52 o 
  -2  10  10     2868.77     2860.69     71.65 o 
  -1  10  10      182.85      151.24     24.35 o 
   0  10  10     2203.14     2165.08     46.98 o 
   1  10  10       61.20       54.60     19.99 o 
   2  10  10     1191.68     1181.75     57.49 o 
   3  10  10       96.26      100.73     23.63 o 
   4  10  10     3855.16     3608.25     86.60 o 
   5  10  10       39.54       66.66     37.17 o 
   6  10  10      783.76      771.70     35.37 o 
  -7  11  10     1321.90     1440.40     63.19 o 
  -6  11  10       32.09        7.09     29.41 o 
  -5  11  10     1285.36     1310.40     49.45 o 
  -4  11  10       67.69       54.97     33.28 o 
  -3  11  10      815.44      925.83     43.71 o 
  -2  11  10       27.08        6.56     24.55 o 
  -1  11  10     3561.69     3607.83     67.11 o 
   0  11  10      178.61      204.97     33.16 o 
   1  11  10     3065.52     2848.94     94.39 o 
   2  11  10      240.64      253.10     27.68 o 
   3  11  10     1507.30     1523.52     44.77 o 
   4  11  10      979.83      863.81     35.61 o 
   5  11  10     1390.33     1427.20     45.25 o 
   6  11  10      314.36      360.08     34.55 o 
  -6  12  10     1214.90     1303.54     51.07 o 
  -5  12  10       77.47       38.83     32.17 o 
  -4  12  10      962.09      967.97     61.42 o 
  -3  12  10       51.81       52.51     28.30 o 
  -2  12  10     2142.10     2060.33     76.59 o 
  -1  12  10        2.42      -12.76     20.76 o 
   0  12  10     2027.29     1982.47     45.80 o 
   1  12  10      113.61       75.75     22.43 o 
   2  12  10     1145.98     1056.00     43.19 o 
   3  12  10      451.40      451.90     29.45 o 
   4  12  10     1617.23     1642.06     48.79 o 
   5  12  10       17.91       -4.68     24.34 o 
  -5  13  10     1424.47     1343.09     53.51 o 
  -4  13  10       66.19       88.80     33.72 o 
  -3  13  10      904.38      939.77     43.08 o 
  -2  13  10        2.05      -17.38     26.38 o 
  -1  13  10     1461.12     1511.21     40.63 o 
   0  13  10       17.74       15.60     20.70 o 
   1  13  10      427.75      474.42     28.22 o 
   2  13  10       93.90       53.10     24.32 o 
   3  13  10     1172.36     1132.34     41.16 o 
   4  13  10      116.06      126.77     29.20 o 
   5  13  10      929.51     1052.49     55.97 o 
  -4  14  10     1079.70     1074.96     68.58 o 
  -3  14  10       17.42      -23.50     32.79 o 
  -2  14  10      986.60     1014.06     43.57 o 
  -1  14  10       23.14       11.26     24.92 o 
   0  14  10     1548.93     1525.28     41.38 o 
   1  14  10      106.15       76.62     25.89 o 
   2  14  10      611.87      564.53     30.66 o 
   3  14  10      304.14      344.59     34.16 o 
   4  14  10     1173.89     1289.61     45.41 o 
  -3  15  10      799.26      864.90     43.52 o 
  -2  15  10        3.72      -13.94     34.22 o 
  -1  15  10     1240.37     1260.98     38.41 o 
   0  15  10      172.87      164.36     26.83 o 
   1  15  10      444.01      453.44     29.46 o 
   2  15  10        5.13      -14.41     26.06 o 
   0  16  10      489.89      554.94     33.70 o 
  -9   0  11     1992.61     2078.65     73.44 o 
  -7   0  11     2859.18     2836.30     84.59 o 
  -5   0  11     3239.33     3155.38     87.22 o 
  -3   0  11     5165.68     5121.19    171.40 o 
  -1   0  11     5177.22     5226.71    127.75 o 
   1   0  11     2110.10     2106.57     61.97 o 
   3   0  11     1819.66     1873.93     59.42 o 
   5   0  11     3545.83     3535.04    122.84 o 
   7   0  11     2177.04     2173.71     94.80 o 
  -9   1  11        2.74      -27.04     27.17 o 
  -8   1  11     1534.28     1386.85     74.80 o 
  -7   1  11       61.28       53.90     22.92 o 
  -6   1  11     4577.19     4633.56     82.45 o 
  -5   1  11      113.14       90.83     26.56 o 
  -4   1  11      852.60      831.71     29.56 o 
  -3   1  11        0.85      -10.09     17.72 o 
  -2   1  11     1236.65     1245.65     34.65 o 
  -1   1  11      144.08      161.47     19.82 o 
   0   1  11     6675.67     6818.79    110.42 o 
   1   1  11      249.04      315.95     21.17 o 
   2   1  11      605.69      623.79     23.89 o 
   3   1  11        5.32      -16.88     16.88 o 
   4   1  11     4097.46     3907.56     83.22 o 
   5   1  11      349.53      389.79     38.28 o 
   6   1  11     2918.47     2929.72     78.60 o 
   7   1  11        5.86       21.70     37.40 o 
   8   1  11      858.54      941.38     56.30 o 
  -9   2  11     1962.97     2028.74     51.57 o 
  -8   2  11      203.25      216.47     28.19 o 
  -7   2  11     2876.04     2830.03     59.82 o 
  -6   2  11       10.18      -20.69     20.69 o 
  -5   2  11     3428.81     3459.77     65.96 o 
  -4   2  11      635.14      569.34     25.55 o 
  -3   2  11      837.14      859.93     29.84 o 
  -2   2  11      184.82      190.37     21.43 o 
  -1   2  11     3147.18     3280.61     66.05 o 
   0   2  11       74.38      127.10     18.35 o 
   1   2  11     4835.82     4728.72     72.89 o 
   2   2  11       41.67       44.29     15.88 o 
   3   2  11     3025.72     2974.22     56.90 o 
   4   2  11        0.28       23.52     24.39 o 
   5   2  11     4112.61     4349.08    100.16 o 
   6   2  11      166.22      124.03     46.95 o 
   7   2  11     1314.13     1277.99     54.04 o 
   8   2  11       60.16       90.00     32.36 o 
  -8   3  11      888.01      869.84     33.89 o 
  -7   3  11      500.78      483.18     25.89 o 
  -6   3  11     4739.46     4603.36     82.46 o 
  -5   3  11      256.83      312.48     25.50 o 
  -4   3  11     3466.79     3468.58     78.94 o 
  -3   3  11      564.52      537.89     25.44 o 
  -2   3  11     4536.16     4500.58     77.40 o 
  -1   3  11      126.94      127.07     26.64 o 
   0   3  11     7090.19     6920.18     99.80 o 
   1   3  11      340.30      398.17     23.05 o 
   2   3  11     2226.77     2059.14     85.50 o 
   3   3  11       44.63       35.53     16.45 o 
   4   3  11     3606.33     3682.55     75.64 o 
   5   3  11        8.01       14.08     26.36 o 
   6   3  11     2270.81     2333.86     68.01 o 
   7   3  11        2.78       47.18     35.30 o 
   8   3  11      948.04      978.36     47.11 o 
  -8   4  11       82.16       83.76     25.41 o 
  -7   4  11     2259.10     2132.29     50.42 o 
  -6   4  11       67.65       53.77     22.14 o 
  -5   4  11     4376.19     4359.60     78.17 o 
  -4   4  11      101.79       99.27     21.72 o 
  -3   4  11     1285.13     1343.29     36.38 o 
  -2   4  11       52.28       23.09     20.41 o 
  -1   4  11     4692.28     4595.00     86.37 o 
   0   4  11      176.05      279.10     21.30 o 
   1   4  11     4205.08     4082.03     71.00 o 
   2   4  11      408.79      388.02     20.40 o 
   3   4  11     2099.01     2038.80     55.80 o 
   4   4  11      242.28      306.61     24.64 o 
   5   4  11     2811.54     2915.34     66.13 o 
   6   4  11       76.53       68.90     38.54 o 
   7   4  11      558.57      595.55     37.39 o 
   8   4  11       33.24       -2.89     35.53 o 
  -8   5  11      635.96      599.23     33.66 o 
  -7   5  11       75.93       73.81     24.64 o 
  -6   5  11     3307.87     3237.22     64.28 o 
  -5   5  11      129.46      134.28     23.71 o 
  -4   5  11     4509.17     4297.83     77.76 o 
  -3   5  11      534.19      563.39     34.53 o 
  -2   5  11     4122.87     4035.08     79.53 o 
  -1   5  11       25.63       10.66     19.93 o 
   0   5  11     5012.52     4884.71     82.03 o 
   1   5  11     1114.85     1146.81     29.66 o 
   2   5  11     2841.53     2508.49     97.37 o 
   3   5  11      118.83      151.15     21.44 o 
   4   5  11     2948.19     3091.80     61.01 o 
   5   5  11       35.84       45.34     21.09 o 
   6   5  11     1217.33     1291.65     49.72 o 
   7   5  11        3.52      -30.64     30.64 o 
  -8   6  11       86.01       86.98     30.15 o 
  -7   6  11      547.47      558.06     31.55 o 
  -6   6  11        3.29      -10.49     29.37 o 
  -5   6  11     4089.23     4118.83     82.78 o 
  -4   6  11      491.91      427.72     32.10 o 
  -3   6  11     2241.47     2275.59     55.03 o 
  -2   6  11      348.58      366.25     28.32 o 
  -1   6  11     7410.64     7221.50    125.20 o 
   0   6  11      134.27      136.83     19.62 o 
   1   6  11     2675.49     2678.89     49.08 o 
   2   6  11        0.59      -16.62     16.62 o 
   3   6  11     1710.63     1628.95     58.47 o 
   4   6  11      117.35      136.63     23.98 o 
   5   6  11     3134.28     3107.11     63.19 o 
   6   6  11       26.49       89.68     26.13 o 
   7   6  11      352.91      462.75     52.89 o 
  -8   7  11      552.03      569.61     34.33 o 
  -7   7  11       12.90       18.49     40.68 o 
  -6   7  11     2414.93     2374.94     58.79 o 
  -5   7  11      138.51      147.70     30.45 o 
  -4   7  11     2695.65     2721.19     71.13 o 
  -3   7  11      117.08       64.11     40.95 o 
  -2   7  11     2359.27     2524.59     65.58 o 
  -1   7  11       29.42       14.37     28.94 o 
   0   7  11     4528.63     4466.60     76.99 o 
   1   7  11        3.49       -9.14     17.40 o 
   2   7  11     2324.41     2133.63     86.14 o 
   3   7  11        1.30      -21.52     25.07 o 
   4   7  11     1335.82     1431.77     39.97 o 
   5   7  11       46.76       63.76     23.00 o 
   6   7  11      508.82      611.89     32.37 o 
   7   7  11       98.66       11.32     31.78 o 
  -7   8  11      866.27      809.16     39.20 o 
  -6   8  11       85.18       46.71     38.61 o 
  -5   8  11     5301.53     5029.59    117.28 o 
  -4   8  11       12.95       -5.93     31.05 o 
  -3   8  11     3707.33     3441.30     82.93 o 
  -2   8  11      389.23      430.75     36.16 o 
  -1   8  11     5693.80     5362.31    111.02 o 
   0   8  11        5.96      -15.96     18.35 o 
   1   8  11     3106.22     2921.02     71.78 o 
   2   8  11       20.46       21.15     19.20 o 
   3   8  11      547.98      559.16     30.14 o 
   4   8  11       81.78       62.79     24.24 o 
   5   8  11     1426.17     1544.15     46.57 o 
   6   8  11        4.88      -21.28     27.91 o 
   7   8  11      207.66      226.65    101.93 o 
  -7   9  11       67.37       57.56     37.75 o 
  -6   9  11     2079.62     2254.72     66.48 o 
  -5   9  11       70.86       51.59     31.45 o 
  -4   9  11     3685.14     3619.48     88.18 o 
  -3   9  11        8.98       -8.02     24.79 o 
  -2   9  11     2126.42     2111.67     59.95 o 
  -1   9  11      162.11      182.00     29.79 o 
   0   9  11     5048.84     4934.30     84.44 o 
   1   9  11     1239.04     1090.12     33.34 o 
   2   9  11      666.92      686.65     51.94 o 
   3   9  11       10.36       49.35     52.14 o 
   4   9  11     1767.11     1826.02     66.83 o 
   5   9  11       30.82        5.31     25.89 o 
   6   9  11      750.88      812.41     40.48 o 
  -6  10  11        4.11       -7.15     36.19 o 
  -5  10  11     2969.27     3020.58     79.73 o 
  -4  10  11        8.52       20.11     29.49 o 
  -3  10  11     1659.25     1672.91     54.80 o 
  -2  10  11      117.18      126.40     33.61 o 
  -1  10  11     3151.08     3057.56     75.69 o 
   0  10  11       30.28       11.94     22.18 o 
   1  10  11     2058.49     1963.91     45.81 o 
   2  10  11      156.60      133.38     27.82 o 
   3  10  11     1305.35     1236.29     40.85 o 
   4  10  11      248.66      279.71     32.93 o 
   5  10  11      993.45      977.57     38.90 o 
   6  10  11      128.26      150.18     34.15 o 
  -6  11  11     1967.26     1932.10     63.22 o 
  -5  11  11       25.01      -13.15     53.01 o 
  -4  11  11     1886.49     1804.79     59.78 o 
  -3  11  11       33.11        1.68     27.39 o 
  -2  11  11     1450.54     1423.41     50.07 o 
  -1  11  11      133.93      145.14     31.90 o 
   0  11  11     3004.29     3040.59     60.90 o 
   1  11  11      204.00      210.89     29.56 o 
   2  11  11     1125.94     1087.37     49.63 o 
   3  11  11      278.70      373.23     40.41 o 
   4  11  11     2027.98     1836.18     62.98 o 
   5  11  11        5.74       -4.01     26.08 o 
  -5  12  11     1980.64     1966.57     64.46 o 
  -4  12  11       13.03      -27.45     27.45 o 
  -3  12  11      884.19      865.18     42.45 o 
  -2  12  11        6.69        6.82     27.73 o 
  -1  12  11     2203.19     2270.65     64.37 o 
   0  12  11       46.19       18.88     21.71 o 
   1  12  11     1362.82     1277.57     50.72 o 
   2  12  11      306.27      334.19     32.41 o 
   3  12  11      792.41      819.12     51.02 o 
   4  12  11      344.28      421.28     36.94 o 
  -4  13  11      460.00      540.54     41.81 o 
  -3  13  11       15.32      -32.73     32.73 o 
  -2  13  11      337.22      457.72     41.38 o 
  -1  13  11       14.08      -28.80     28.80 o 
   0  13  11     2180.47     2153.59     50.56 o 
   1  13  11       94.95      105.53     33.15 o 
   2  13  11      369.83      453.55     35.23 o 
   3  13  11      220.89      242.14     32.19 o 
  -3  14  11      130.60       76.71     32.48 o 
  -2  14  11       15.63       14.18     28.69 o 
  -1  14  11      557.12      491.40     37.39 o 
   0  14  11       93.19       77.75     25.51 o 
   1  14  11      862.40      846.60     39.80 o 
   2  14  11      108.66      104.88     33.24 o 
   0  15  11     1320.89     1281.90     58.23 o 
  -8   0  12     1066.27     1029.92     52.95 o 
  -6   0  12     2003.79     2159.54     71.96 o 
  -4   0  12     4681.39     4318.29    146.31 o 
  -2   0  12      109.65      133.29     29.91 o 
   0   0  12     4517.20     4623.73    245.50 o 
   2   0  12     3545.98     3452.61    184.34 o 
   4   0  12     3667.21     3365.90    117.43 o 
   6   0  12     2333.79     2560.18    104.23 o 
  -8   1  12       28.38       -5.74     55.85 o 
  -7   1  12      515.91      517.84     27.91 o 
  -6   1  12       21.09       -7.96     23.30 o 
  -5   1  12     2826.66     2826.66     59.56 o 
  -4   1  12       23.11      -16.74     19.87 o 
  -3   1  12      689.22      709.36     32.19 o 
  -2   1  12      133.38      155.57     24.63 o 
  -1   1  12     5579.06     5559.31    100.71 o 
   0   1  12      399.78      439.45     31.48 o 
   1   1  12     8142.77     7981.14    156.10 o 
   2   1  12       38.99       -5.04     18.26 o 
   3   1  12     2388.89     2334.07     57.49 o 
   4   1  12       29.42        6.69     21.86 o 
   5   1  12     2931.22     3064.94     80.77 o 
   6   1  12        1.18       -6.55     33.71 o 
   7   1  12      768.46      965.44     48.58 o 
  -8   2  12      875.13      877.49     35.33 o 
  -7   2  12       86.71       64.76     22.13 o 
  -6   2  12     2132.17     2067.88     50.02 o 
  -5   2  12        8.52      -20.46     20.46 o 
  -4   2  12     1393.85     1458.13     40.53 o 
  -3   2  12       28.30      -19.93     20.59 o 
  -2   2  12      782.62      946.82     42.21 o 
  -1   2  12        3.93      -16.11     19.38 o 
   0   2  12     6073.17     6158.15    195.52 o 
   1   2  12       12.34       -1.61     18.75 o 
   2   2  12     3886.79     3867.55    111.01 o 
   3   2  12      123.48       92.51     27.07 o 
   4   2  12     2551.18     2479.55     83.76 o 
   5   2  12        1.36       10.24     32.55 o 
   6   2  12     2590.96     2668.50     75.73 o 
   7   2  12        0.22      -10.06     35.89 o 
  -8   3  12        0.54       -7.39     33.21 o 
  -7   3  12      963.95      910.86     35.08 o 
  -6   3  12      248.46      308.30     29.23 o 
  -5   3  12     4281.22     4109.86     90.79 o 
  -4   3  12       14.06      -14.66     26.96 o 
  -3   3  12     1371.39     1378.87     42.15 o 
  -2   3  12        1.71       12.89     20.24 o 
  -1   3  12     1859.56     1956.25     82.44 o 
   0   3  12      184.83      249.55     26.66 o 
   1   3  12     3915.87     3857.26     63.80 o 
   2   3  12      454.69      395.61     22.33 o 
   3   3  12     1352.64     1333.23     49.18 o 
   4   3  12       13.92      -20.50     20.50 o 
   5   3  12     4518.18     4411.25    118.79 o 
   6   3  12       59.53        6.24     32.23 o 
   7   3  12      627.94      746.93     60.52 o 
  -8   4  12     1302.36     1233.54     40.93 o 
  -7   4  12      358.06      413.35     32.09 o 
  -6   4  12     2175.50     2078.90     50.43 o 
  -5   4  12        0.53      -26.07     26.07 o 
  -4   4  12     4351.77     4119.40     86.02 o 
  -3   4  12       80.02       76.47     24.93 o 
  -2   4  12     2735.83     2678.27     60.13 o 
  -1   4  12        0.68      -21.23     21.23 o 
   0   4  12     7053.53     6513.32    144.96 o 
   1   4  12      212.23      243.90     21.98 o 
   2   4  12     1111.14     1052.43     29.37 o 
   3   4  12       38.74      -20.22     20.22 o 
   4   4  12     1436.15     1384.09     49.11 o 
   5   4  12       74.43       55.60     34.94 o 
   6   4  12     1587.49     1709.96     59.02 o 
   7   4  12      108.40      150.93     36.99 o 
  -7   5  12     1314.82     1342.32     44.82 o 
  -6   5  12      142.28      100.33     27.98 o 
  -5   5  12     3930.89     3765.20     81.80 o 
  -4   5  12        6.98      -17.37     26.67 o 
  -3   5  12     2013.92     2087.60     60.53 o 
  -2   5  12       10.24      -12.95     23.79 o 
  -1   5  12     2220.77     2315.80     54.45 o 
   0   5  12      155.80      129.70     24.52 o 
   1   5  12     1741.89     1771.86     39.68 o 
   2   5  12      153.42      138.91     20.30 o 
   3   5  12      776.99      714.85     34.34 o 
   4   5  12       11.04        3.79     38.56 o 
   5   5  12     1790.91     1835.61     59.31 o 
   6   5  12      124.52      129.32     36.35 o 
   7   5  12      781.85      802.96     51.78 o 
  -7   6  12      143.59      153.28     31.13 o 
  -6   6  12     2081.28     2063.79     63.16 o 
  -5   6  12       59.76       41.93     29.53 o 
  -4   6  12     5069.75     4566.85    103.03 o 
  -3   6  12       20.97       -2.86     25.77 o 
  -2   6  12     2020.38     2133.47     59.49 o 
  -1   6  12        0.79      -23.66     23.66 o 
   0   6  12     3211.05     3149.41     67.15 o 
   1   6  12       12.94       17.74     17.56 o 
   2   6  12     1009.21     1010.07     29.33 o 
   3   6  12       28.79       -9.40     21.38 o 
   4   6  12     2242.51     2162.73     60.60 o 
   5   6  12       89.42       94.21     29.39 o 
   6   6  12     1021.37     1089.08     48.39 o 
  -7   7  12     1585.87     1627.48     76.35 o 
  -6   7  12      144.09      161.54     35.46 o 
  -5   7  12     4606.93     4463.04    161.58 o 
  -4   7  12       32.77      -16.47     27.12 o 
  -3   7  12     2336.81     2220.29     63.81 o 
  -2   7  12        2.75      -26.52     26.52 o 
  -1   7  12     4332.96     4191.75     99.32 o 
   0   7  12      183.69      154.16     33.54 o 
   1   7  12     3745.61     3579.88     94.82 o 
   2   7  12        6.37      -15.16     20.98 o 
   3   7  12      438.18      432.39     28.85 o 
   4   7  12       46.58       44.27     34.43 o 
   5   7  12     1287.28     1349.75     40.30 o 
   6   7  12        0.89       -2.47     32.06 o 
  -6   8  12     1901.41     1838.55     60.88 o 
  -5   8  12        5.30        3.59     30.67 o 
  -4   8  12     2977.50     2898.46     95.80 o 
  -3   8  12       35.19        9.57     32.35 o 
  -2   8  12     2414.53     2386.89     65.26 o 
  -1   8  12        2.03      -14.23     41.23 o 
   0   8  12     2422.60     2417.37     64.53 o 
   1   8  12        3.20       -7.92     20.04 o 
   2   8  12      471.63      432.68     28.87 o 
   3   8  12       65.96       10.48     22.54 o 
   4   8  12      382.91      520.14     37.97 o 
   5   8  12        2.21        0.71     25.49 o 
   6   8  12      899.91      931.25     45.02 o 
  -6   9  12        5.54        4.79     35.86 o 
  -5   9  12     3678.41     3742.06    106.60 o 
  -4   9  12       36.53       61.62     32.80 o 
  -3   9  12     2092.55     2117.45     63.01 o 
  -2   9  12       41.00       13.58     27.21 o 
  -1   9  12     3265.06     3079.57     76.84 o 
   0   9  12       47.68       86.15     28.78 o 
   1   9  12      939.12     1010.14     33.22 o 
   2   9  12        2.65       17.48     89.20 o 
   3   9  12      676.75      557.55     32.69 o 
   4   9  12      165.21      125.41     28.36 o 
   5   9  12      934.82      959.85     40.03 o 
  -5  10  12       67.52       20.42     32.49 o 
  -4  10  12     2421.48     2418.37     71.04 o 
  -3  10  12       92.04       68.81     31.81 o 
  -2  10  12     1619.12     1630.97     53.85 o 
  -1  10  12      543.41      530.34     36.73 o 
   0  10  12     3558.59     3443.54    117.79 o 
   1  10  12       48.35       36.14     21.95 o 
   2  10  12     1125.45     1031.78     64.26 o 
   3  10  12      111.83      139.72     28.39 o 
   4  10  12      737.63      709.31     54.40 o 
   5  10  12       15.61       -7.61     27.80 o 
  -5  11  12     1956.61     2015.97    101.64 o 
  -4  11  12       35.07       11.72     31.82 o 
  -3  11  12     1600.87     1631.18     60.66 o 
  -2  11  12      280.65      362.31     42.93 o 
  -1  11  12     1420.48     1413.83     50.59 o 
   0  11  12      134.73      152.15     32.43 o 
   1  11  12      811.53      851.45     47.92 o 
   2  11  12      182.45      182.27     30.00 o 
   3  11  12      572.88      543.34     32.69 o 
   4  11  12       11.80      -26.39     30.77 o 
  -4  12  12     1289.57     1315.58     54.38 o 
  -3  12  12      331.72      335.12     39.80 o 
  -2  12  12      792.61      815.19     42.86 o 
  -1  12  12      274.77      390.52     39.40 o 
   0  12  12     1100.98     1176.20     47.16 o 
   1  12  12      291.33      325.74     38.50 o 
   2  12  12      623.13      625.20     41.31 o 
   3  12  12      101.23      113.07     30.83 o 
  -3  13  12      559.18      613.08     40.33 o 
  -2  13  12       55.43      -20.35     31.23 o 
  -1  13  12     1133.58     1157.04     53.41 o 
   0  13  12      184.40      295.90     38.30 o 
   1  13  12     1646.38     1639.32     49.95 o 
   2  13  12      143.02      166.93     30.22 o 
  -7   0  13      465.11      519.13     45.34 o 
  -5   0  13     3048.52     2992.81     91.65 o 
  -3   0  13     2065.81     2203.45    100.94 o 
  -1   0  13     4262.10     4263.56    201.00 o 
   1   0  13     7801.10     7275.67    201.67 o 
   3   0  13     2329.89     2352.28    150.89 o 
   5   0  13     2442.10     2407.86    107.47 o 
  -7   1  13        7.97       -6.52     23.92 o 
  -6   1  13     1215.44     1226.56     49.35 o 
  -5   1  13        0.32       -3.03     26.20 o 
  -4   1  13     2948.61     3006.64     63.38 o 
  -3   1  13       19.10       -9.53     20.85 o 
  -2   1  13     1157.40     1173.29     37.97 o 
  -1   1  13        2.00      -10.18     20.98 o 
   0   1  13     2243.30     2379.30    111.24 o 
   1   1  13      317.06      405.07     33.46 o 
   2   1  13     4126.12     4015.37     73.05 o 
   3   1  13       77.03       88.58     23.27 o 
   4   1  13     2185.36     2145.99     63.92 o 
   5   1  13      132.24      205.24     37.63 o 
   6   1  13     1335.19     1428.96     55.67 o 
  -7   2  13      400.81      480.01     34.78 o 
  -6   2  13        2.51      -10.37     27.52 o 
  -5   2  13     2326.00     2441.75     57.20 o 
  -4   2  13      423.41      449.54     31.86 o 
  -3   2  13     1670.90     1759.92     48.96 o 
  -2   2  13       58.10       82.55     22.71 o 
  -1   2  13     2383.31     2505.98     68.34 o 
   0   2  13        0.73        9.13     27.22 o 
   1   2  13     4771.65     4718.42    101.28 o 
   2   2  13       23.11       10.69     20.83 o 
   3   2  13     1860.39     1682.04     45.89 o 
   4   2  13        4.96        9.96     30.48 o 
   5   2  13     2414.58     2339.46     70.21 o 
   6   2  13       45.41       14.29     29.68 o 
  -7   3  13        7.18       -4.65     24.89 o 
  -6   3  13     1484.53     1491.95     44.30 o 
  -5   3  13       26.00      -23.36     23.36 o 
  -4   3  13     2060.14     2107.68     60.23 o 
  -3   3  13       50.53       18.48     22.60 o 
  -2   3  13     1753.77     1789.56     50.05 o 
  -1   3  13       71.80       55.10     22.36 o 
   0   3  13     7174.68     7386.71    185.03 o 
   1   3  13      137.07      235.88     30.97 o 
   2   3  13     3039.97     3033.18     61.83 o 
   3   3  13       71.16       70.46     29.79 o 
   4   3  13     1385.37     1355.02     43.95 o 
   5   3  13       44.73       48.16     32.04 o 
   6   3  13     1460.79     1560.29     58.48 o 
  -7   4  13      721.47      699.75     36.68 o 
  -6   4  13        2.37      -23.83     23.83 o 
  -5   4  13     3682.91     3506.22     80.42 o 
  -4   4  13        9.39      -22.96     22.96 o 
  -3   4  13     1702.40     1693.36     48.56 o 
  -2   4  13       83.48       82.46     24.01 o 
  -1   4  13     1372.94     1477.23     43.07 o 
   0   4  13       26.04       50.97     26.87 o 
   1   4  13     1833.97     1944.72     49.78 o 
   2   4  13       25.52       -9.71     18.98 o 
   3   4  13      663.37      702.63     55.69 o 
   4   4  13      432.38      459.19     37.04 o 
   5   4  13     1107.47     1220.79     49.95 o 
   6   4  13       55.30       29.27     39.05 o 
  -7   5  13        0.87      -15.65     30.34 o 
  -6   5  13     1318.43     1402.46     85.35 o 
  -5   5  13       61.33       71.37     33.16 o 
  -4   5  13     2965.17     2832.38     75.85 o 
  -3   5  13      535.20      498.20     31.68 o 
  -2   5  13     1479.32     1519.64     44.50 o 
  -1   5  13      111.54       98.36     27.91 o 
   0   5  13     3672.76     3779.38     77.75 o 
   1   5  13      122.00       93.05     24.14 o 
   2   5  13     1286.79     1187.22     32.75 o 
   3   5  13        5.47      -21.44     21.44 o 
   4   5  13      651.85      674.72     37.42 o 
   5   5  13       20.89       37.50     31.43 o 
   6   5  13     1354.53     1467.95     56.73 o 
  -6   6  13       71.73       -2.76     30.84 o 
  -5   6  13     2787.11     2662.27     75.51 o 
  -4   6  13      112.84       88.86     32.39 o 
  -3   6  13     2166.27     2143.67     62.84 o 
  -2   6  13        3.29        4.86     28.97 o 
  -1   6  13     1362.56     1387.75     48.15 o 
   0   6  13      164.85      260.13     32.46 o 
   1   6  13     3767.97     3539.47     83.24 o 
   2   6  13      243.11      208.69     23.83 o 
   3   6  13      877.10      791.96     31.29 o 
   4   6  13        7.07        9.27     24.74 o 
   5   6  13     1224.88     1250.76     50.63 o 
  -6   7  13     2478.56     2530.93     74.33 o 
  -5   7  13      108.27       38.67     32.99 o 
  -4   7  13     3171.82     3120.72    100.61 o 
  -3   7  13        2.69      -13.62     26.79 o 
  -2   7  13      919.42      969.52     41.56 o 
  -1   7  13       66.37       -4.25     25.70 o 
   0   7  13     1701.88     1684.99     78.61 o 
   1   7  13        1.16       -5.07     25.78 o 
   2   7  13      246.28      375.77     32.28 o 
   3   7  13        1.10      -21.66     22.24 o 
   4   7  13      961.40      965.39     81.41 o 
   5   7  13       36.67       95.77     34.10 o 
  -5   8  13     1880.41     1971.88     65.55 o 
  -4   8  13       42.89        2.83     31.64 o 
  -3   8  13     1847.34     2040.32     62.38 o 
  -2   8  13       37.68        3.11     26.89 o 
  -1   8  13     1025.72      993.18     42.33 o 
   0   8  13      161.53      118.86     30.13 o 
   1   8  13     1469.72     1436.87     49.42 o 
   2   8  13       33.14       22.83     28.10 o 
   3   8  13      177.54      201.59     30.35 o 
   4   8  13        7.14        4.84     28.69 o 
   5   8  13      883.86     1010.01     70.97 o 
  -5   9  13        1.37      -26.18     41.72 o 
  -4   9  13     2124.24     2289.99     69.68 o 
  -3   9  13      204.64      200.70     34.67 o 
  -2   9  13      793.17      871.12     41.39 o 
  -1   9  13      117.73      115.61     31.43 o 
   0   9  13     1830.55     1888.58     58.15 o 
   1   9  13       43.76       10.34     27.83 o 
   2   9  13      466.51      480.67     30.07 o 
   3   9  13       98.87       61.63     36.96 o 
   4   9  13      356.48      408.38     36.93 o 
  -4  10  13      119.94      121.72     36.59 o 
  -3  10  13     1543.23     1605.51     56.70 o 
  -2  10  13      296.57      370.23     41.25 o 
  -1  10  13      708.71      712.53     39.16 o 
   0  10  13      226.95      295.36     42.55 o 
   1  10  13     1553.10     1494.53     79.95 o 
   2  10  13       14.93      -20.47     25.04 o 
   3  10  13      320.15      366.11     57.65 o 
  -3  11  13      275.87      358.57     65.79 o 
  -2  11  13      503.48      581.52     38.17 o 
  -1  11  13      402.22      501.32     38.72 o 
   0  11  13     1059.04     1181.40     66.24 o 
   1  11  13      155.89       66.34     37.28 o 
   2  11  13      620.35      622.66     33.70 o 
  -2  12  13       33.71       12.27     35.75 o 
  -1  12  13      810.00      875.41     43.42 o 
   0  12  13       23.15      -30.51     30.51 o 
   1  12  13     1416.64     1398.27     61.66 o 
  -6   0  14      240.93      322.15     86.26 o 
  -4   0  14     3678.57     3734.47    105.97 o 
  -2   0  14     2111.94     2135.01     86.34 o 
   0   0  14     2496.37     2733.68     99.35 o 
   2   0  14      879.45     1014.67     47.93 o 
   4   0  14       67.40       72.62     43.52 o 
  -6   1  14        0.22      -28.02     28.02 o 
  -5   1  14     2241.01     2320.03     73.99 o 
  -4   1  14      109.56      102.92     29.51 o 
  -3   1  14     3714.32     3610.69     77.48 o 
  -2   1  14       76.09       83.30     29.68 o 
  -1   1  14     1961.65     2104.35    123.58 o 
   0   1  14      110.19      119.35     30.52 o 
   1   1  14     4339.44     4420.85     98.35 o 
   2   1  14       43.67       23.50     21.15 o 
   3   1  14     1661.24     1580.61     47.60 o 
   4   1  14       20.19       -7.05     35.85 o 
   5   1  14      916.77      926.94     46.84 o 
  -6   2  14      697.44      733.72     35.61 o 
  -5   2  14        0.09      -32.02     32.02 o 
  -4   2  14     5179.86     4935.40     99.86 o 
  -3   2  14      136.48      143.41     27.58 o 
  -2   2  14     1841.63     1977.13     51.90 o 
  -1   2  14       25.87       10.57     26.23 o 
   0   2  14     4007.83     4065.42     92.17 o 
   1   2  14       11.93       19.19     26.33 o 
   2   2  14     2402.45     2540.30     55.39 o 
   3   2  14      220.25      191.36     30.30 o 
   4   2  14     1279.38     1270.91    122.52 o 
   5   2  14       19.04      -29.39     29.39 o 
  -6   3  14       47.97       72.14     31.98 o 
  -5   3  14     1195.47     1292.81     47.52 o 
  -4   3  14       31.90       41.60     29.27 o 
  -3   3  14     2806.04     2750.08     65.10 o 
  -2   3  14      112.63      140.86     26.67 o 
  -1   3  14     1107.46     1191.71     39.62 o 
   0   3  14        4.22       19.96     28.99 o 
   1   3  14     2433.91     2495.98     66.96 o 
   2   3  14       76.46       70.49     24.03 o 
   3   3  14      593.74      641.50     69.11 o 
   4   3  14       11.07      -29.91     29.91 o 
   5   3  14      934.21      977.78     64.35 o 
  -6   4  14      842.90      987.85     48.33 o 
  -5   4  14       16.59       -7.88     29.10 o 
  -4   4  14     2773.69     2722.91     72.24 o 
  -3   4  14       18.04        0.55     25.17 o 
  -2   4  14     1010.79     1100.37     39.24 o 
  -1   4  14        0.79       -5.23     24.33 o 
   0   4  14     1942.75     2000.07     52.23 o 
   1   4  14       56.41       57.51     32.02 o 
   2   4  14     3825.79     3803.71     72.26 o 
   3   4  14      475.67      503.96     34.79 o 
   4   4  14      961.58      984.17     62.15 o 
   5   4  14      156.73      113.46     36.50 o 
  -5   5  14     2839.67     2686.02     76.53 o 
  -4   5  14       43.31       -8.06     31.43 o 
  -3   5  14     1459.07     1473.34     52.08 o 
  -2   5  14       30.23      -23.48     29.47 o 
  -1   5  14      961.13      983.25     44.65 o 
   0   5  14       74.80       77.03     25.88 o 
   1   5  14     2843.66     2905.84     73.95 o 
   2   5  14      428.83      462.86     36.24 o 
   3   5  14      882.53     1004.54     45.16 o 
   4   5  14      374.42      477.67     45.72 o 
  -5   6  14       31.39       32.55     39.10 o 
  -4   6  14     1482.91     1530.42     56.28 o 
  -3   6  14        6.55      -23.64     32.66 o 
  -2   6  14      402.69      454.89     36.15 o 
  -1   6  14       10.54      -17.69     29.00 o 
   0   6  14     1309.25     1266.38     47.15 o 
   1   6  14      211.61      287.40     34.90 o 
   2   6  14     1672.43     1728.03     93.90 o 
   3   6  14       15.61      -14.07     29.56 o 
   4   6  14      276.17      312.50     38.22 o 
  -5   7  14     1235.32     1257.92     53.64 o 
  -4   7  14       21.52      -14.76     29.97 o 
  -3   7  14      983.45      990.09     44.95 o 
  -2   7  14        3.02      -24.36     24.36 o 
  -1   7  14      344.42      368.59     35.56 o 
   0   7  14      303.29      350.12     36.61 o 
   1   7  14     1569.90     1585.55     56.47 o 
   2   7  14       69.89       60.74     33.38 o 
   3   7  14      715.55      718.74     72.23 o 
   4   7  14      126.26      152.41     36.53 o 
  -4   8  14     1772.60     1908.39     75.03 o 
  -3   8  14        1.50       -3.30     28.10 o 
  -2   8  14      360.24      468.49     39.87 o 
  -1   8  14       37.79       40.53     27.83 o 
   0   8  14     1104.72     1100.03     45.58 o 
   1   8  14       32.18       -7.67     28.06 o 
   2   8  14      678.80      816.75     41.76 o 
   3   8  14        1.69        1.10     31.17 o 
  -3   9  14      929.52      985.64     47.37 o 
  -2   9  14        2.67      -10.53     32.22 o 
  -1   9  14      878.10      903.71     42.76 o 
   0   9  14       50.32        2.63     29.86 o 
   1   9  14     1395.95     1372.18     60.48 o 
   2   9  14        7.36      -17.04     30.69 o 
  -2  10  14      446.99      587.03     44.31 o 
  -1  10  14       25.28      -27.31     34.53 o 
   0  10  14      482.79      554.91     40.65 o 
   1  10  14      107.18       65.49     37.60 o 
  -5   0  15     2104.74     2249.30     91.14 o 
  -3   0  15     2774.14     3043.98    112.97 o 
  -1   0  15     1118.09     1135.26     82.33 o 
   1   0  15     3637.73     3599.31    122.67 o 
   3   0  15     1158.64     1154.33     67.78 o 
  -5   1  15      297.82      251.15     38.11 o 
  -4   1  15     2898.65     2957.96     93.97 o 
  -3   1  15        5.34      -27.28     27.28 o 
  -2   1  15     2756.98     2854.11     77.99 o 
  -1   1  15       24.43        1.44     26.79 o 
   0   1  15     2299.16     2377.79     66.55 o 
   1   1  15       42.51        3.25     28.22 o 
   2   1  15      973.04     1075.66     44.98 o 
   3   1  15        0.33      -29.70     29.70 o 
   4   1  15      144.04      155.16     37.81 o 
  -5   2  15     1607.86     1583.36     53.37 o 
  -4   2  15       69.33       -2.55     27.89 o 
  -3   2  15     3093.89     2949.11     78.51 o 
  -2   2  15       60.92       65.82     34.98 o 
  -1   2  15     1584.41     1638.75     54.37 o 
   0   2  15       44.10       43.65     27.96 o 
   1   2  15     1844.78     1955.65     70.65 o 
   2   2  15       44.40       14.20     26.73 o 
   3   2  15      666.78      685.01     35.48 o 
   4   2  15       62.66       41.08     33.31 o 
  -5   3  15        1.30        0.83     40.45 o 
  -4   3  15     2725.18     2829.93     69.95 o 
  -3   3  15       69.75       52.31     30.57 o 
  -2   3  15     1339.14     1422.25     93.56 o 
  -1   3  15      177.63      244.15     35.65 o 
   0   3  15      842.59      964.09     42.53 o 
   1   3  15        3.23      -21.40     31.60 o 
   2   3  15     1620.53     1624.83     68.03 o 
   3   3  15       90.62      113.52     30.87 o 
  -4   4  15        8.22       20.55     31.70 o 
  -3   4  15     2179.80     2194.75     72.61 o 
  -2   4  15       38.36       25.70     25.87 o 
  -1   4  15      760.85      834.77     40.82 o 
   0   4  15      103.26       71.59     31.46 o 
   1   4  15     1365.60     1423.25     50.75 o 
   2   4  15      108.93       76.37     58.97 o 
   3   4  15      272.70      427.15     37.05 o 
  -4   5  15     1530.00     1611.25     60.88 o 
  -3   5  15       21.69      -24.95     29.99 o 
  -2   5  15      741.53      795.03     40.06 o 
  -1   5  15       56.95       58.75     30.87 o 
   0   5  15     1172.61     1221.50     55.05 o 
   1   5  15       74.16      104.94     35.20 o 
   2   5  15     2029.15     2046.39     76.66 o 
   3   5  15      464.47      502.71     40.17 o 
  -3   6  15     1380.36     1380.94     62.85 o 
  -2   6  15       26.37      -20.53     33.60 o 
  -1   6  15      374.78      476.87     37.39 o 
   0   6  15      387.74      419.30     38.80 o 
   1   6  15     1633.09     1784.36     66.76 o 
   2   6  15       71.27       44.50     44.28 o 
  -3   7  15       14.00       -6.79     32.03 o 
  -2   7  15      482.35      554.52     39.10 o 
  -1   7  15       14.21        5.46     33.24 o 
   0   7  15      694.56      756.17     39.72 o 
   1   7  15        6.43      -34.21     34.21 o 
   2   7  15     1967.43     2140.87    231.68 o 
  -1   8  15      411.05      512.44     39.15 o 
   0   8  15       23.94        2.68     29.94 o 
  -2   0  16     1371.92     1353.39     72.60 o 
   0   0  16      532.40      577.31     50.20 o 
   2   0  16     1218.86     1230.08     70.30 o 
  -3   1  16     2486.81     2692.79     97.03 o 
  -2   1  16       22.99      -11.99     32.61 o 
  -1   1  16      503.57      609.55     37.14 o 
   0   1  16       22.02        3.82     29.63 o 
   1   1  16      930.83      966.14     44.34 o 
   2   1  16        3.04       12.57     32.92 o 
  -3   2  16       24.12       15.74     37.86 o 
  -2   2  16     1472.24     1494.61     54.35 o 
  -1   2  16      266.51      286.27     38.17 o 
   0   2  16      338.69      466.46     41.28 o 
   1   2  16       94.76      110.84     31.54 o 
  -2   3  16       88.11       57.42     30.28 o 
  -1   3  16      950.54     1031.50     56.73 o 
   0   3  16       61.52       48.11     29.72 o 
   1   3  16     1080.98     1186.17     48.21 o 
  -2   4  16     1443.02     1508.11     64.16 o 
  -1   4  16       27.47      -31.27     31.27 o 
   0   4  16     1158.66     1138.01     47.51 o 
                                                 
